# Supplementary material for: (5R,6S)-4-Isopropyl-5-methyl-6-phenyl-3-propanoyl-2H-1,3,4-oxadiazinan-2-one
Source: Acta Crystallogr Sect E Struct Rep Online. 2009 Jun 27;65(Pt 7):o1685–6. doi: 10.1107/S1600536809022363 (PMC2969394; doi:10.1107/S1600536809022363)
Supplement: Supplementary file 1 [file e-65-o1685-sup1.cif]

##############################################################################
###                                                                        ###
###        Electronic paper (Acta Crystallographica Section E)             ###
###                                                                        ###
##############################################################################
#                                                                            #
# This CIF contains the data in a paper accepted for publication in Acta     #
# Crystallographica Section E. It conforms to the requirements of Notes      #
# for Authors for Section E, and has been peer reviewed under the auspices   #
# of the IUCr Commission on Journals.                                        #
#                                                                            #
# Full details of the Crystallographic Information File format               #
# are given in the paper "The Crystallographic Information File (CIF):       #
# a New Standard Archive File for Crystallography" by S. R. Hall, F. H.      #
# Allen and I. D. Brown [Acta Cryst. (1991), A47, 655-685].                  #
#                                                                            #
# The current version of the core CIF dictionary is obtainable from          #
# ftp://ftp.iucr.org/pub/cif_core.dic. The current version number is 2.4.    #
#                                                                            #
# Software is freely available for graphical display of the structure(s) in  #
# this CIF.  For information consult the CIF home page http://www.iucr.org/  #
# cif/home.html                                                              #
#                                                                            #
# This file may be used for bona fide research purposes within the           #
# scientific community so long as proper attribution is given to the journal # 
# article from which it was obtained.                                        #
#                                                                            #
##############################################################################
                                             
data_global
_audit_creation_method     'WinGX routine CIF_UPDATE'
_audit_conform_dict_name     cif_core.dic
_audit_conform_dict_version     2.3
_journal_date_recd_electronic     2009-05-02
_journal_date_accepted     2009-06-11
_journal_name_full     'Acta Crystallographica, Section E'
_journal_year     2009
_journal_volume     65
_journal_issue      7
_journal_page_first     o1685
_journal_page_last     o1686
_journal_paper_category     QO
_journal_coeditor_code     ZL2203
_publ_contact_author_name     'Ferrence, Gregory M.'
_publ_contact_author_address
;
CB 4160
Department of Chemistry
Illinois State University
Normal, IL 61790
;
_publ_contact_author_email     Ferrence@IllinoisState.edu
_publ_contact_author_fax     '(309)4385538'
_publ_contact_author_phone     '(309)4387971'
_publ_section_title
;\
(5<i>R</i>,6<i>S</i>)-4-Isopropyl-5-methyl-6-phenyl-3-propanoyl-2<i>H</i>-1,3,\
4-oxadiazinan-2-one
;
loop_
    _publ_author_name
    _publ_author_address
    'Dishant Tailor'
;
CB 4160
Department of Chemistry
Illinois State University
Normal, IL 61790, USA
;
    'Kate L. Edler'
;
CB 4160
Department of Chemistry
Illinois State University
Normal, IL 61790, USA
;
    'David M. Casper'
;
CB 4160
Department of Chemistry
Illinois State University
Normal, IL 61790, USA
;
    'Shawn R. Hitchcock'
;
CB 4160
Department of Chemistry
Illinois State University
Normal, IL 61790, USA
;
    'Gregory M. Ferrence'
;
CB 4160
Department of Chemistry
Illinois State University
Normal, IL 61790, USA
;
data_I
_audit_creation_method     'WinGX routine CIF_UPDATE'
_chemical_name_systematic
;
(5<i>R</i>,6<i>S</i>)-4-Isopropyl-5-methyl-6-phenyl-3-propanoyl-2<i>H</i>-
1,3,4-oxadiazinan-2-one
;
_chemical_formula_moiety     'C16 H22 N2 O3'
_chemical_formula_sum     'C16 H22 N2 O3'
_chemical_formula_iupac     'C16 H22 N2 O3'
_chemical_formula_weight     290.36
_symmetry_cell_setting     orthorhombic
_symmetry_space_group_name_H-M     'P 21 21 21'
_symmetry_space_group_name_Hall     'P 2ac 2ab'
loop_
    _symmetry_equiv_pos_as_xyz
    'x, y, z'
    '-x+1/2, -y, z+1/2'
    'x+1/2, -y+1/2, -z'
    '-x, y+1/2, -z+1/2'
_cell_length_a     6.8644(3)
_cell_length_b     10.8370(5)
_cell_length_c     21.2348(10)
_cell_angle_alpha     90
_cell_angle_beta     90
_cell_angle_gamma     90
_cell_volume     1579.65(12)
_cell_formula_units_Z     4
_cell_measurement_reflns_used     7989
_cell_measurement_theta_min     2.6855
_cell_measurement_theta_max     30.437
_cell_measurement_temperature     140(2)
_exptl_crystal_description     needle
_exptl_crystal_colour     colourless
_exptl_crystal_size_max     0.45
_exptl_crystal_size_mid     0.29
_exptl_crystal_size_min     0.2
_exptl_crystal_density_diffrn     1.221
_exptl_crystal_density_method     'not measured'
_exptl_crystal_F_000     624
_exptl_absorpt_coefficient_mu     0.085
_exptl_absorpt_correction_type     multi-scan
_exptl_absorpt_process_details     '(SADABS in SAINT-Plus; Bruker, 2003)'
_exptl_absorpt_correction_T_min     0.8781
_exptl_absorpt_correction_T_max     0.9833
_diffrn_radiation_type     MoK\a
_diffrn_radiation_wavelength     0.71073
_diffrn_radiation_source     'sealed tube'
_diffrn_radiation_monochromator     'graphite'
_diffrn_measurement_device_type     'Bruker SMART APEX CCD'
_diffrn_measurement_method     \w
_diffrn_reflns_number     16184
_diffrn_reflns_av_R_equivalents     0.022
_diffrn_reflns_theta_min     1.92
_diffrn_reflns_theta_max     28.28
_diffrn_reflns_theta_full     28.28
_diffrn_measured_fraction_theta_max     1
_diffrn_measured_fraction_theta_full     1
_diffrn_reflns_limit_h_min     -9
_diffrn_reflns_limit_h_max     9
_diffrn_reflns_limit_k_min     -14
_diffrn_reflns_limit_k_max     14
_diffrn_reflns_limit_l_min     -28
_diffrn_reflns_limit_l_max     27
_diffrn_standards_number     0
_diffrn_standards_decay_%     0
_reflns_number_total     2263
_reflns_number_gt     2231
_reflns_threshold_expression     >2\s(I)
_refine_ls_structure_factor_coef     Fsqd
_refine_ls_matrix_type     full
_refine_ls_R_factor_all     0.0399
_refine_ls_R_factor_gt     0.0392
_refine_ls_wR_factor_gt     0.0987
_refine_ls_wR_factor_ref     0.0992
_refine_ls_goodness_of_fit_ref     1.177
_refine_ls_restrained_S_all     1.177
_refine_ls_number_reflns     2263
_refine_ls_number_parameters     190
_refine_ls_number_restraints     0
_refine_ls_hydrogen_treatment     constr
_refine_ls_weighting_scheme     calc
_refine_ls_weighting_details
         'calc w=1/[\s^2^(Fo^2^)+(0.0467P)^2^+0.4577P] where P=(Fo^2^+2Fc^2^)/3'
_refine_ls_shift/su_max     0.000
_refine_ls_shift/su_mean     0.000
_refine_diff_density_max     0.323
_refine_diff_density_min     -0.206
_refine_ls_extinction_method     none
_refine_ls_abs_structure_Flack     .
loop_
    _atom_type_symbol
    _atom_type_description
    _atom_type_scat_dispersion_real
    _atom_type_scat_dispersion_imag
    _atom_type_scat_source
    C C 0.0033 0.0016 'International Tables Vol C Tables 4.2.6.8 and 6.1.1.4'
    H H 0 0 'International Tables Vol C Tables 4.2.6.8 and 6.1.1.4'
    N N 0.0061 0.0033 'International Tables Vol C Tables 4.2.6.8 and 6.1.1.4'
    O O 0.0106 0.006 'International Tables Vol C Tables 4.2.6.8 and 6.1.1.4'
_computing_data_collection     'SMART (Bruker, 2003)'
_computing_cell_refinement     'SAINT-Plus (Bruker, 2003)'
_computing_data_reduction     'SAINT-Plus (Bruker, 2003)'
_computing_structure_solution     'SIR2004 (Burla <i>et al.</i>, 2005)'
_computing_structure_refinement     'SHELXL-97 (Sheldrick, 2008)'
_computing_molecular_graphics     'ORTEP-3 for Windows (Farrugia, 1997)'
_computing_publication_material
;
<i>WinGX</i> (Farrugia, 1999) and <i>publCIF</i> (Westrip, 2009)
;
loop_
    _atom_site_type_symbol
    _atom_site_label
    _atom_site_fract_x
    _atom_site_fract_y
    _atom_site_fract_z
    _atom_site_U_iso_or_equiv
    _atom_site_adp_type
    _atom_site_calc_flag
    _atom_site_refinement_flags
    _atom_site_occupancy
    _atom_site_disorder_assembly
    _atom_site_disorder_group
    O O1 0.75439(18) 0.26491(11) 0.44189(6) 0.0196(3) Uani d . 1 . .
    C C2 0.8863(3) 0.34214(16) 0.41773(8) 0.0188(3) Uani d . 1 . .
    N N3 0.8136(2) 0.44240(13) 0.38381(7) 0.0178(3) Uani d . 1 . .
    N N4 0.6120(2) 0.47290(13) 0.39003(6) 0.0166(3) Uani d . 1 . .
    C C5 0.5006(2) 0.36039(15) 0.37440(7) 0.0165(3) Uani d . 1 . .
    H H5 0.3593 0.3803 0.3796 0.020 Uiso calc R 1 . .
    C C6 0.5509(2) 0.25838(16) 0.42207(8) 0.0163(3) Uani d . 1 . .
    H H6 0.4683 0.2717 0.4602 0.020 Uiso calc R 1 . .
    C C7 0.5138(3) 0.12801(16) 0.39890(8) 0.0187(3) Uani d . 1 . .
    C C8 0.6638(3) 0.05224(17) 0.37881(9) 0.0262(4) Uani d . 1 . .
    H H8 0.7946 0.0806 0.3807 0.031 Uiso calc R 1 . .
    C C9 0.6234(4) -0.06520(19) 0.35596(10) 0.0326(5) Uani d . 1 . .
    H H9 0.7270 -0.1166 0.3421 0.039 Uiso calc R 1 . .
    C C10 0.4342(4) -0.10773(17) 0.35327(9) 0.0320(5) Uani d . 1 . .
    H H10 0.4073 -0.1883 0.3380 0.038 Uiso calc R 1 . .
    C C11 0.2841(3) -0.03214(19) 0.37300(10) 0.0315(4) Uani d . 1 . .
    H H11 0.1535 -0.0608 0.3710 0.038 Uiso calc R 1 . .
    C C12 0.3230(3) 0.08577(17) 0.39586(9) 0.0251(4) Uani d . 1 . .
    H H12 0.2191 0.1373 0.4094 0.030 Uiso calc R 1 . .
    C C13 0.5331(3) 0.32666(16) 0.30550(8) 0.0208(3) Uani d . 1 . .
    H H13A 0.4971 0.3968 0.2788 0.031 Uiso calc R 1 . .
    H H13B 0.4523 0.2552 0.2946 0.031 Uiso calc R 1 . .
    H H13C 0.6706 0.3063 0.2988 0.031 Uiso calc R 1 . .
    C C14 0.5736(3) 0.52506(17) 0.45405(8) 0.0225(4) Uani d . 1 . .
    H H14 0.6017 0.4607 0.4865 0.027 Uiso calc R 1 . .
    C C15 0.7025(3) 0.63686(18) 0.46590(10) 0.0310(4) Uani d . 1 . .
    H H15A 0.8396 0.6123 0.4632 0.046 Uiso calc R 1 . .
    H H15B 0.6756 0.6700 0.5079 0.046 Uiso calc R 1 . .
    H H15C 0.6752 0.7002 0.4342 0.046 Uiso calc R 1 . .
    C C16 0.3600(3) 0.5623(2) 0.45843(11) 0.0344(5) Uani d . 1 . .
    H H16B 0.2776 0.4899 0.4511 0.052 Uiso calc R 1 . .
    H H16A 0.3318 0.6253 0.4266 0.052 Uiso calc R 1 . .
    H H16C 0.3334 0.5958 0.5004 0.052 Uiso calc R 1 . .
    C C17 0.9228(2) 0.50008(16) 0.33572(8) 0.0195(3) Uani d . 1 . .
    C C18 0.8239(3) 0.60532(17) 0.30136(9) 0.0245(4) Uani d . 1 . .
    H H18A 0.7224 0.5718 0.2730 0.029 Uiso calc R 1 . .
    H H18B 0.7594 0.6601 0.3323 0.029 Uiso calc R 1 . .
    C C19 0.9691(3) 0.6793(2) 0.26320(11) 0.0344(5) Uani d . 1 . .
    H H19C 0.9013 0.7465 0.2414 0.052 Uiso calc R 1 . .
    H H19B 1.0317 0.6254 0.2322 0.052 Uiso calc R 1 . .
    H H19A 1.0682 0.7139 0.2913 0.052 Uiso calc R 1 . .
    O O20 1.08450(19) 0.46487(14) 0.32269(7) 0.0296(3) Uani d . 1 . .
    O O21 1.05596(18) 0.32428(13) 0.42830(6) 0.0266(3) Uani d . 1 . .
loop_
    _atom_site_aniso_label
    _atom_site_aniso_U_11
    _atom_site_aniso_U_22
    _atom_site_aniso_U_33
    _atom_site_aniso_U_12
    _atom_site_aniso_U_13
    _atom_site_aniso_U_23
    O1 0.0168(6) 0.0205(6) 0.0214(6) -0.0011(5) -0.0033(5) 0.0057(5)
    C2 0.0173(7) 0.0213(8) 0.0177(7) 0.0005(7) -0.0004(6) 0.0014(6)
    N3 0.0122(6) 0.0190(6) 0.0222(7) 0.0004(6) 0.0001(5) 0.0033(5)
    N4 0.0121(6) 0.0184(6) 0.0194(6) 0.0011(5) 0.0013(5) -0.0003(5)
    C5 0.0144(7) 0.0168(7) 0.0183(7) 0.0007(6) -0.0004(6) 0.0017(6)
    C6 0.0126(7) 0.0188(7) 0.0174(7) -0.0009(6) 0.0006(6) 0.0014(6)
    C7 0.0216(8) 0.0183(7) 0.0163(7) -0.0009(7) 0.0006(6) 0.0015(6)
    C8 0.0260(9) 0.0229(8) 0.0297(9) 0.0018(8) 0.0019(8) -0.0018(7)
    C9 0.0420(12) 0.0240(9) 0.0318(10) 0.0069(9) 0.0038(9) -0.0036(8)
    C10 0.0539(13) 0.0182(8) 0.0239(9) -0.0074(9) -0.0026(9) -0.0011(7)
    C11 0.0337(10) 0.0287(10) 0.0322(10) -0.0126(9) -0.0017(9) 0.0020(8)
    C12 0.0238(9) 0.0230(8) 0.0287(9) -0.0032(8) 0.0008(8) 0.0002(7)
    C13 0.0223(8) 0.0226(8) 0.0176(7) -0.0019(8) -0.0014(6) 0.0010(6)
    C14 0.0281(9) 0.0190(7) 0.0203(8) -0.0011(7) 0.0038(7) -0.0027(6)
    C15 0.0372(11) 0.0242(9) 0.0315(9) -0.0071(8) -0.0018(9) -0.0061(8)
    C16 0.0311(10) 0.0337(10) 0.0384(11) 0.0030(9) 0.0099(9) -0.0119(9)
    C17 0.0172(7) 0.0208(8) 0.0206(7) -0.0032(7) 0.0000(6) 0.0024(6)
    C18 0.0202(8) 0.0239(8) 0.0295(9) 0.0003(8) 0.0032(7) 0.0086(7)
    C19 0.0281(10) 0.0326(10) 0.0424(11) -0.0031(9) 0.0066(9) 0.0167(9)
    O20 0.0183(6) 0.0387(8) 0.0318(7) 0.0052(6) 0.0061(5) 0.0110(6)
    O21 0.0160(6) 0.0325(7) 0.0314(7) 0.0020(6) -0.0018(5) 0.0102(6)
_geom_special_details
;
All e.s.d.'s (except the e.s.d. in the dihedral angle between two l.s. planes)
are estimated using the full covariance matrix. The cell e.s.d.'s are taken
into account individually in the estimation of e.s.d.'s in distances, angles
and torsion angles; correlations between e.s.d.'s in cell parameters are only
used when they are defined by crystal symmetry. An approximate (isotropic)
treatment of cell e.s.d.'s is used for estimating e.s.d.'s involving l.s.
planes.
;
loop_
    _geom_bond_atom_site_label_1
    _geom_bond_atom_site_label_2
    _geom_bond_site_symmetry_2
    _geom_bond_distance
    _geom_bond_publ_flag
    O1 C2 . 1.336(2) ?
    O1 C6 . 1.460(2) ?
    C2 O21 . 1.202(2) ?
    C2 N3 . 1.396(2) ?
    N3 C17 . 1.413(2) ?
    N3 N4 . 1.4291(19) ?
    N4 C5 . 1.477(2) ?
    N4 C14 . 1.496(2) ?
    C5 C13 . 1.524(2) ?
    C5 C6 . 1.538(2) ?
    C5 H5 . 1.0000 ?
    C6 C7 . 1.518(2) ?
    C6 H6 . 1.0000 ?
    C7 C8 . 1.384(3) ?
    C7 C12 . 1.389(3) ?
    C8 C9 . 1.390(3) ?
    C8 H8 . 0.9500 ?
    C9 C10 . 1.379(3) ?
    C9 H9 . 0.9500 ?
    C10 C11 . 1.381(3) ?
    C10 H10 . 0.9500 ?
    C11 C12 . 1.393(3) ?
    C11 H11 . 0.9500 ?
    C12 H12 . 0.9500 ?
    C13 H13A . 0.9800 ?
    C13 H13B . 0.9800 ?
    C13 H13C . 0.9800 ?
    C14 C15 . 1.521(3) ?
    C14 C16 . 1.523(3) ?
    C14 H14 . 1.0000 ?
    C15 H15A . 0.9800 ?
    C15 H15B . 0.9800 ?
    C15 H15C . 0.9800 ?
    C16 H16B . 0.9800 ?
    C16 H16A . 0.9800 ?
    C16 H16C . 0.9800 ?
    C17 O20 . 1.206(2) ?
    C17 C18 . 1.515(2) ?
    C18 C19 . 1.514(3) ?
    C18 H18A . 0.9900 ?
    C18 H18B . 0.9900 ?
    C19 H19C . 0.9800 ?
    C19 H19B . 0.9800 ?
    C19 H19A . 0.9800 ?
loop_
    _geom_angle_atom_site_label_1
    _geom_angle_atom_site_label_2
    _geom_angle_atom_site_label_3
    _geom_angle_site_symmetry_1
    _geom_angle_site_symmetry_3
    _geom_angle
    _geom_angle_publ_flag
    C2 O1 C6 . . 124.62(13) ?
    O21 C2 O1 . . 118.98(16) ?
    O21 C2 N3 . . 124.62(16) ?
    O1 C2 N3 . . 116.34(15) ?
    C2 N3 C17 . . 121.86(14) ?
    C2 N3 N4 . . 118.59(14) ?
    C17 N3 N4 . . 118.58(14) ?
    N3 N4 C5 . . 106.83(12) ?
    N3 N4 C14 . . 110.01(13) ?
    C5 N4 C14 . . 115.14(13) ?
    N4 C5 C13 . . 109.75(13) ?
    N4 C5 C6 . . 109.23(13) ?
    C13 C5 C6 . . 115.24(14) ?
    N4 C5 H5 . . 107.4 ?
    C13 C5 H5 . . 107.4 ?
    C6 C5 H5 . . 107.4 ?
    O1 C6 C7 . . 107.41(14) ?
    O1 C6 C5 . . 111.69(13) ?
    C7 C6 C5 . . 114.71(13) ?
    O1 C6 H6 . . 107.6 ?
    C7 C6 H6 . . 107.6 ?
    C5 C6 H6 . . 107.6 ?
    C8 C7 C12 . . 119.44(17) ?
    C8 C7 C6 . . 121.81(16) ?
    C12 C7 C6 . . 118.71(15) ?
    C7 C8 C9 . . 120.16(19) ?
    C7 C8 H8 . . 119.9 ?
    C9 C8 H8 . . 119.9 ?
    C10 C9 C8 . . 120.54(19) ?
    C10 C9 H9 . . 119.7 ?
    C8 C9 H9 . . 119.7 ?
    C9 C10 C11 . . 119.44(18) ?
    C9 C10 H10 . . 120.3 ?
    C11 C10 H10 . . 120.3 ?
    C10 C11 C12 . . 120.46(19) ?
    C10 C11 H11 . . 119.8 ?
    C12 C11 H11 . . 119.8 ?
    C7 C12 C11 . . 119.96(18) ?
    C7 C12 H12 . . 120.0 ?
    C11 C12 H12 . . 120.0 ?
    C5 C13 H13A . . 109.5 ?
    C5 C13 H13B . . 109.5 ?
    H13A C13 H13B . . 109.5 ?
    C5 C13 H13C . . 109.5 ?
    H13A C13 H13C . . 109.5 ?
    H13B C13 H13C . . 109.5 ?
    N4 C14 C15 . . 110.40(15) ?
    N4 C14 C16 . . 108.99(15) ?
    C15 C14 C16 . . 109.78(16) ?
    N4 C14 H14 . . 109.2 ?
    C15 C14 H14 . . 109.2 ?
    C16 C14 H14 . . 109.2 ?
    C14 C15 H15A . . 109.5 ?
    C14 C15 H15B . . 109.5 ?
    H15A C15 H15B . . 109.5 ?
    C14 C15 H15C . . 109.5 ?
    H15A C15 H15C . . 109.5 ?
    H15B C15 H15C . . 109.5 ?
    C14 C16 H16B . . 109.5 ?
    C14 C16 H16A . . 109.5 ?
    H16B C16 H16A . . 109.5 ?
    C14 C16 H16C . . 109.5 ?
    H16B C16 H16C . . 109.5 ?
    H16A C16 H16C . . 109.5 ?
    O20 C17 N3 . . 120.94(16) ?
    O20 C17 C18 . . 122.72(16) ?
    N3 C17 C18 . . 116.33(15) ?
    C19 C18 C17 . . 111.18(16) ?
    C19 C18 H18A . . 109.4 ?
    C17 C18 H18A . . 109.4 ?
    C19 C18 H18B . . 109.4 ?
    C17 C18 H18B . . 109.4 ?
    H18A C18 H18B . . 108.0 ?
    C18 C19 H19C . . 109.5 ?
    C18 C19 H19B . . 109.5 ?
    H19C C19 H19B . . 109.5 ?
    C18 C19 H19A . . 109.5 ?
    H19C C19 H19A . . 109.5 ?
    H19B C19 H19A . . 109.5 ?
loop_
    _geom_torsion_atom_site_label_1
    _geom_torsion_atom_site_label_2
    _geom_torsion_atom_site_label_3
    _geom_torsion_atom_site_label_4
    _geom_torsion_site_symmetry_1
    _geom_torsion_site_symmetry_2
    _geom_torsion_site_symmetry_3
    _geom_torsion_site_symmetry_4
    _geom_torsion
    _geom_torsion_publ_flag
    C6 O1 C2 O21 . . . . -165.68(17) ?
    C6 O1 C2 N3 . . . . 17.1(2) ?
    O21 C2 N3 C17 . . . . 29.6(3) ?
    O1 C2 N3 C17 . . . . -153.40(15) ?
    O21 C2 N3 N4 . . . . -161.87(17) ?
    O1 C2 N3 N4 . . . . 15.2(2) ?
    C2 N3 N4 C5 . . . . -55.15(18) ?
    C17 N3 N4 C5 . . . . 113.79(15) ?
    C2 N3 N4 C14 . . . . 70.48(18) ?
    C17 N3 N4 C14 . . . . -120.58(16) ?
    N3 N4 C5 C13 . . . . -64.81(16) ?
    C14 N4 C5 C13 . . . . 172.72(14) ?
    N3 N4 C5 C6 . . . . 62.43(16) ?
    C14 N4 C5 C6 . . . . -60.04(17) ?
    C2 O1 C6 C7 . . . . 120.86(16) ?
    C2 O1 C6 C5 . . . . -5.7(2) ?
    N4 C5 C6 O1 . . . . -34.68(18) ?
    C13 C5 C6 O1 . . . . 89.39(17) ?
    N4 C5 C6 C7 . . . . -157.20(14) ?
    C13 C5 C6 C7 . . . . -33.1(2) ?
    O1 C6 C7 C8 . . . . -22.1(2) ?
    C5 C6 C7 C8 . . . . 102.74(19) ?
    O1 C6 C7 C12 . . . . 160.20(15) ?
    C5 C6 C7 C12 . . . . -75.0(2) ?
    C12 C7 C8 C9 . . . . -0.2(3) ?
    C6 C7 C8 C9 . . . . -177.88(17) ?
    C7 C8 C9 C10 . . . . -0.3(3) ?
    C8 C9 C10 C11 . . . . 0.6(3) ?
    C9 C10 C11 C12 . . . . -0.4(3) ?
    C8 C7 C12 C11 . . . . 0.3(3) ?
    C6 C7 C12 C11 . . . . 178.08(16) ?
    C10 C11 C12 C7 . . . . 0.0(3) ?
    N3 N4 C14 C15 . . . . 56.73(18) ?
    C5 N4 C14 C15 . . . . 177.48(15) ?
    N3 N4 C14 C16 . . . . 177.38(15) ?
    C5 N4 C14 C16 . . . . -61.87(18) ?
    C2 N3 C17 O20 . . . . -0.7(3) ?
    N4 N3 C17 O20 . . . . -169.21(16) ?
    C2 N3 C17 C18 . . . . 178.17(16) ?
    N4 N3 C17 C18 . . . . 9.6(2) ?
    O20 C17 C18 C19 . . . . -15.4(3) ?
    N3 C17 C18 C19 . . . . 165.80(17) ?
    O21 C2 C17 O20 . . . . 23.67(17) ?
loop_
    _geom_hbond_atom_site_label_D
    _geom_hbond_atom_site_label_H
    _geom_hbond_atom_site_label_A
    _geom_hbond_site_symmetry_A
    _geom_hbond_distance_DH
    _geom_hbond_distance_HA
    _geom_hbond_distance_DA
    _geom_hbond_angle_DHA
    C8 H8 O1 . 0.95 2.40 2.737(2) 100.5
    C14 H14 O1 . 1.00 2.55 3.091(2) 113.8
    C15 H15A N3 . 0.98 2.50 2.839(2) 99.8
    C5 H5 O20 1_455 1.00 2.42 3.263(2) 141.5
    C16 H16B O21 1_455 0.98 2.40 3.380(3) 174.9
    C12 H12 O21 1_455 0.95 2.35 3.243(2) 156.4
    C5 H5 O21 1_455 1.00 2.40 3.283(2) 146.5
    C6 H6 O1 3_456 1.00 2.58 3.543(2) 162.8
