# Supplementary material for: (5R,6S)-4-Isopropyl-5-methyl-6-phenyl-3-propanoyl-2H-1,3,4-oxadiazinan-2-one
Source: Acta Crystallogr Sect E Struct Rep Online. 2009 Jun 27;65(Pt 7):o1685–6. doi: 10.1107/S1600536809022363 (PMC2969394; doi:10.1107/S1600536809022363)
Supplement: Supplementary file 2 [file e-65-o1685-Isup2.hkl]

#
# h,k,l, Fc-squared, Fo-squared, sigma(Fo-squared) and status flag
#
data_I
_shelx_title ' 05adb07m in P 21 21 21'
_shelx_refln_list_code          4
_shelx_F_calc_maximum      116.56
_exptl_crystal_F_000       624.00
_reflns_d_resolution_high  0.7500
 
loop_
 _symmetry_equiv_pos_as_xyz
 'x, y, z'
 '-x+1/2, -y, z+1/2'
 'x+1/2, -y+1/2, -z'
 '-x, y+1/2, -z+1/2'
 
_cell_length_a     6.8644
_cell_length_b    10.8370
_cell_length_c    21.2348
_cell_angle_alpha  90.000
_cell_angle_beta   90.000
_cell_angle_gamma  90.000
 
_shelx_F_squared_multiplier     1.000
 
loop_
 _refln_index_h
 _refln_index_k
 _refln_index_l
 _refln_F_squared_calc
 _refln_F_squared_meas
 _refln_F_squared_sigma
 _refln_observed_status
   2   0   0     1284.15     1370.43     18.83 o
   4   0   0        0.99        5.40      0.61 o
   6   0   0       21.18       15.50      1.58 o
   8   0   0       79.49       69.45      3.49 o
   1   1   0     6111.96     6049.72     57.57 o
   2   1   0      939.22     1072.82      9.65 o
   3   1   0       71.75       67.04      1.27 o
   4   1   0     1906.07     2118.01     18.89 o
   5   1   0       57.30       46.18      1.21 o
   6   1   0      399.85      398.71      5.93 o
   7   1   0       30.83       25.17      1.47 o
   8   1   0      227.41      227.00      4.71 o
   9   1   0      110.25      124.83      3.57 o
   0   2   0     5737.48     5766.18     64.33 o
   1   2   0        8.45        5.34      0.27 o
   2   2   0      943.83     1049.52      8.63 o
   3   2   0     1492.59     1507.47     13.61 o
   4   2   0     3179.14     3642.20     31.58 o
   5   2   0        6.69        8.64      1.83 o
   6   2   0        0.94        8.36      6.84 o
   7   2   0       49.24       47.45      1.95 o
   8   2   0       54.05       61.96      2.35 o
   9   2   0       22.41       20.26      1.35 o
   1   3   0      534.30      511.35      4.89 o
   2   3   0       84.64       77.23      1.14 o
   3   3   0      108.49      116.59      1.57 o
   4   3   0        6.78       10.74      0.72 o
   5   3   0       88.33       80.40      2.06 o
   6   3   0      108.63      108.27      2.76 o
   7   3   0        7.64        9.69      1.03 o
   8   3   0        6.82        8.71      0.95 o
   0   4   0       12.95       14.02      0.70 o
   1   4   0      665.35      708.29      8.03 o
   2   4   0      172.45      183.76      2.17 o
   3   4   0        0.41        1.07      0.54 o
   4   4   0      155.23      136.43      2.36 o
   5   4   0      325.05      315.42      4.31 o
   6   4   0     1285.44     1249.10     12.65 o
   7   4   0       19.92       22.54      1.38 o
   8   4   0       10.74       11.13      1.14 o
   1   5   0       90.03       91.60      1.55 o
   2   5   0      299.56      308.68      7.08 o
   3   5   0      133.14      134.84      1.93 o
   4   5   0       18.25       14.30      0.83 o
   5   5   0      121.22      111.37      2.34 o
   6   5   0      301.44      279.25      4.92 o
   7   5   0      145.38      141.57      4.13 o
   8   5   0       98.25       95.86      3.47 o
   0   6   0       40.20       42.05      2.34 o
   1   6   0      235.12      217.78      2.61 o
   2   6   0     2204.70     2285.52     18.50 o
   3   6   0       52.15       43.58      1.10 o
   4   6   0        6.75        7.83      1.26 o
   5   6   0        0.01        1.83      0.67 o
   6   6   0      135.05      143.37      3.39 o
   7   6   0        5.31       11.20      1.43 o
   8   6   0       14.87       20.32      2.01 o
   1   7   0       81.12       81.19      1.51 o
   2   7   0      170.63      159.27      2.29 o
   3   7   0      532.71      534.87      5.49 o
   4   7   0       23.49       28.15      2.74 o
   5   7   0       36.84       36.44      3.78 o
   6   7   0        7.22       11.12      0.92 o
   7   7   0      103.12      109.46      3.61 o
   8   7   0        6.73        9.38      0.64 o
   0   8   0        3.54        8.16      1.50 o
   1   8   0      309.09      305.64      3.63 o
   2   8   0       35.74       32.67      1.37 o
   3   8   0       18.49       17.90      0.81 o
   4   8   0      367.85      346.08      5.51 o
   5   8   0      167.80      153.35      3.55 o
   6   8   0      132.55      145.41      3.59 o
   7   8   0       86.84       87.64      3.16 o
   1   9   0      319.10      300.36      4.06 o
   2   9   0       57.52       58.48      2.12 o
   3   9   0      101.70      105.38      2.23 o
   4   9   0        5.39       10.46      1.00 o
   5   9   0       21.21       23.85      1.52 o
   6   9   0       15.25       17.60      1.16 o
   7   9   0       15.89       20.20      1.79 o
   0  10   0      618.75      588.48     11.21 o
   1  10   0        3.25        5.87      1.29 o
   2  10   0       22.38       26.84      1.37 o
   3  10   0      203.73      203.05      3.95 o
   4  10   0        2.53        6.29      0.77 o
   5  10   0        0.06       -0.86      1.12 o
   6  10   0       22.84       26.62      1.58 o
   1  11   0        2.44        8.63      1.26 o
   2  11   0      199.45      185.95      3.29 o
   3  11   0      205.24      206.58      4.86 o
   4  11   0       79.38       86.51      3.15 o
   5  11   0       27.65       31.48      1.98 o
   0  12   0        3.72        2.17      1.03 o
   1  12   0       28.50       25.63      1.61 o
   2  12   0       21.25       25.25      1.53 o
   3  12   0      279.87      272.79      7.75 o
   4  12   0        2.63        4.57      1.76 o
   5  12   0       30.63       37.20      3.24 o
   1  13   0       17.25       13.61      1.23 o
   2  13   0       91.42       89.46      5.70 o
   3  13   0        0.00        1.78      1.61 o
   0  14   0       90.53      100.62      5.86 o
   1  14   0       13.54       18.17      1.35 o
   2  14   0       26.23       21.76      2.16 o
   1   0   1      980.57      964.73      8.32 o
   2   0   1      297.29      353.32      3.58 o
   3   0   1       24.62       30.74      0.69 o
   4   0   1     2098.91     2409.32     19.33 o
   5   0   1      183.77      182.71      3.33 o
   6   0   1       77.23       76.76      2.23 o
   7   0   1      222.39      205.68      5.20 o
   8   0   1        9.09       10.98      1.07 o
   9   0   1       47.11       46.43      2.10 o
   0   1   1     8432.49     7774.79    689.91 o
   1   1   1      558.13      593.60      3.79 o
   2   1   1     1235.31     1290.31      7.69 o
   3   1   1      120.65      137.67      1.30 o
   4   1   1     1177.17     1316.63      8.22 o
   5   1   1      102.79       99.33      1.38 o
   6   1   1       50.65       47.64      1.27 o
   7   1   1       54.64       47.79      1.38 o
   8   1   1       85.62       96.22      2.06 o
   9   1   1       65.49       64.76      1.77 o
   0   2   1     1204.69     1229.95      9.79 o
   1   2   1       17.97       13.97      0.39 o
   2   2   1     1138.00     1174.49      7.09 o
   3   2   1      274.97      295.19      2.28 o
   4   2   1      114.92      102.00      1.62 o
   5   2   1      399.11      384.32      3.37 o
   6   2   1      612.56      593.46      5.59 o
   7   2   1      157.78      134.52      2.32 o
   8   2   1       75.76       80.21      1.89 o
   9   2   1       37.63       33.21      1.31 o
   0   3   1     1409.91     1461.80     11.65 o
   1   3   1      806.41      824.49      4.85 o
   2   3   1      127.35      120.72      1.08 o
   3   3   1      154.74      189.30      1.71 o
   4   3   1       99.53      107.76      1.40 o
   5   3   1      505.31      491.65      5.86 o
   6   3   1      404.69      358.63      3.95 o
   7   3   1        8.49        8.21      0.69 o
   8   3   1       39.73       37.72      1.28 o
   0   4   1       72.12       65.33      1.20 o
   1   4   1      746.58      782.75      4.73 o
   2   4   1      862.40      972.00      5.84 o
   3   4   1      485.33      543.52      3.63 o
   4   4   1      218.58      235.76      2.15 o
   5   4   1      112.83       99.88      1.52 o
   6   4   1      189.69      189.84      2.36 o
   7   4   1       52.54       61.88      1.55 o
   8   4   1        0.94        3.01      0.49 o
   0   5   1      164.42      155.39      3.52 o
   1   5   1      527.85      566.54      3.68 o
   2   5   1     1856.59     2072.60     11.83 o
   3   5   1      544.72      557.66      3.80 o
   4   5   1       44.74       46.10      0.96 o
   5   5   1        8.72        7.96      0.59 o
   6   5   1       16.24       17.02      0.74 o
   7   5   1       57.95       55.84      1.60 o
   8   5   1       82.35       89.43      2.19 o
   0   6   1     1100.96     1148.62      9.77 o
   1   6   1      670.55      695.74      4.49 o
   2   6   1      463.55      454.80      3.73 o
   3   6   1       42.67       45.79      0.79 o
   4   6   1       53.67       49.71      1.05 o
   5   6   1      191.91      198.03      2.54 o
   6   6   1       77.06       76.87      1.58 o
   7   6   1       24.70       27.16      1.19 o
   8   6   1       18.93       17.24      1.16 o
   0   7   1       33.44       39.78      1.38 o
   1   7   1      158.52      166.35      1.63 o
   2   7   1      117.13      110.63      1.30 o
   3   7   1      430.06      399.07      3.11 o
   4   7   1      380.79      353.96      3.59 o
   5   7   1      564.42      543.69      5.08 o
   6   7   1        3.61        4.63      0.51 o
   7   7   1       14.53       19.24      0.92 o
   8   7   1       11.62       16.41      0.78 o
   0   8   1      536.83      531.74      5.40 o
   1   8   1      290.74      260.31      2.30 o
   2   8   1        2.18        3.13      0.40 o
   3   8   1      346.05      329.21      2.96 o
   4   8   1      118.49      113.80      1.87 o
   5   8   1      202.45      206.10      2.97 o
   6   8   1       14.29       14.68      0.83 o
   7   8   1       28.04       35.45      1.28 o
   0   9   1      167.20      159.67      2.46 o
   1   9   1      133.00      128.53      1.55 o
   2   9   1      168.17      163.40      1.91 o
   3   9   1       57.82       59.34      1.14 o
   4   9   1       38.00       41.63      1.19 o
   5   9   1        0.77        4.35      1.06 o
   6   9   1       30.49       30.24      1.04 o
   7   9   1       13.56       21.34      1.23 o
   0  10   1       35.24       32.58      1.11 o
   1  10   1      121.08      105.81      1.52 o
   2  10   1       69.55       63.28      1.21 o
   3  10   1       12.15       14.62      0.65 o
   4  10   1       29.44       26.51      0.92 o
   5  10   1       50.89       50.57      1.52 o
   6  10   1       40.60       50.89      1.52 o
   0  11   1      259.84      242.27      4.81 o
   1  11   1       87.79       83.95      1.52 o
   2  11   1        1.50        4.71      0.73 o
   3  11   1        7.06       12.07      1.58 o
   4  11   1       80.30       82.57      1.88 o
   5  11   1        5.65        4.26      0.54 o
   0  12   1       13.78       14.03      1.37 o
   1  12   1      176.39      158.18      2.87 o
   2  12   1       47.15       46.20      1.31 o
   3  12   1       28.99       31.62      1.40 o
   4  12   1       16.14       19.64      1.04 o
   5  12   1       51.98       56.10      2.66 o
   0  13   1       12.62       15.47      1.37 o
   1  13   1        8.67        9.73      0.95 o
   2  13   1       52.79       53.96      2.13 o
   3  13   1       31.64       38.31      2.07 o
   0  14   1       21.94       26.10      1.65 o
   1  14   1       33.95       42.92      2.32 o
   2  14   1       42.03       48.29      3.16 o
   0   0   2     2181.53     2269.24     26.22 o
   1   0   2     5136.81     5174.13     45.58 o
   2   0   2     2105.83     2222.09     17.51 o
   3   0   2       22.55       31.35      0.71 o
   4   0   2        0.48        1.07      0.31 o
   5   0   2       35.76       37.80      1.15 o
   6   0   2       47.02       39.62      1.65 o
   7   0   2        0.51        0.50      0.65 o
   8   0   2       14.98       17.00      1.38 o
   9   0   2       24.91       32.00      1.71 o
   0   1   2     4482.47     4492.68     41.17 o
   1   1   2      267.83      263.29      1.69 o
   2   1   2     1644.59     1665.90      9.80 o
   3   1   2      801.40      895.73      5.67 o
   4   1   2      404.33      421.20      3.35 o
   5   1   2      374.72      354.27      3.12 o
   6   1   2      233.65      211.66      2.65 o
   7   1   2      256.35      247.11      3.30 o
   8   1   2       11.01       12.00      0.79 o
   9   1   2       39.07       42.87      1.42 o
   0   2   2      198.74      224.16      2.88 o
   1   2   2     6589.09     6800.61     39.51 o
   2   2   2      338.69      360.72      2.52 o
   3   2   2      900.41      989.59      6.24 o
   4   2   2      165.96      187.16      1.77 o
   5   2   2      492.93      487.72      4.02 o
   6   2   2      198.27      181.12      2.57 o
   7   2   2        6.20        5.36      0.68 o
   8   2   2       17.04       19.02      0.95 o
   9   2   2       55.70       63.58      1.87 o
   0   3   2      449.61      433.64      5.02 o
   1   3   2      428.24      424.97      2.70 o
   2   3   2      211.01      217.19      1.65 o
   3   3   2     1227.90     1364.63      8.41 o
   4   3   2      432.98      432.84      3.30 o
   5   3   2      408.06      356.11      5.02 o
   6   3   2      245.70      259.05      2.98 o
   7   3   2      326.01      277.37      3.56 o
   8   3   2       19.05       23.49      1.11 o
   0   4   2      158.94      160.71      2.05 o
   1   4   2     1118.91     1106.51      6.48 o
   2   4   2      178.88      178.69      1.57 o
   3   4   2      744.55      818.93      5.14 o
   4   4   2      153.68      155.48      1.65 o
   5   4   2       92.74       88.06      1.43 o
   6   4   2      641.05      597.61      5.34 o
   7   4   2       30.34       33.02      1.26 o
   8   4   2       56.37       47.47      1.54 o
   0   5   2     4949.13     5206.52     43.14 o
   1   5   2      216.30      240.85      1.89 o
   2   5   2     1090.38     1193.96      7.14 o
   3   5   2       76.67       82.57      1.11 o
   4   5   2      103.26       83.24      1.18 o
   5   5   2      380.88      359.83      3.38 o
   6   5   2      199.65      209.17      2.72 o
   7   5   2       48.67       52.46      1.57 o
   8   5   2       40.78       48.19      1.69 o
   0   6   2       98.24       94.77      1.52 o
   1   6   2       62.43       64.72      0.88 o
   2   6   2      227.94      236.40      2.00 o
   3   6   2      329.65      354.18      2.77 o
   4   6   2     1090.16     1047.53      8.54 o
   5   6   2       72.10       67.24      1.40 o
   6   6   2       70.62       66.02      1.48 o
   7   6   2       22.35       25.82      1.16 o
   8   6   2       14.83       20.42      1.18 o
   0   7   2      530.25      578.20      5.83 o
   1   7   2      456.16      449.27      3.26 o
   2   7   2      117.20      132.03      1.44 o
   3   7   2       13.04       14.06      0.66 o
   4   7   2      549.68      540.54      4.85 o
   5   7   2      123.88      107.59      1.87 o
   6   7   2       20.05       21.39      0.92 o
   7   7   2       63.10       72.19      2.02 o
   0   8   2      126.30      112.68      1.90 o
   1   8   2       70.39       68.34      1.04 o
   2   8   2       12.16       13.93      0.50 o
   3   8   2      113.34      113.87      1.47 o
   4   8   2      626.97      606.89      5.40 o
   5   8   2      204.32      177.06      2.69 o
   6   8   2       31.83       35.74      1.16 o
   7   8   2        3.19        9.74      0.70 o
   0   9   2       36.30       32.76      1.06 o
   1   9   2      158.77      148.97      1.77 o
   2   9   2      210.02      204.68      2.20 o
   3   9   2      206.45      190.50      2.30 o
   4   9   2       17.79       19.60      0.80 o
   5   9   2       94.32       92.68      1.88 o
   6   9   2        7.25        9.49      0.47 o
   7   9   2      101.64      123.64      2.80 o
   0  10   2      345.15      312.71      3.94 o
   1  10   2      347.17      329.62      4.82 o
   2  10   2       22.06       25.25      0.68 o
   3  10   2       17.55       15.10      0.67 o
   4  10   2        4.66        9.35      0.75 o
   5  10   2       12.29       15.57      0.74 o
   6  10   2      114.32      114.33      2.46 o
   0  11   2       18.51       22.60      2.05 o
   1  11   2      170.22      155.46      2.23 o
   2  11   2       91.71       88.90      1.74 o
   3  11   2      156.69      152.50      2.92 o
   4  11   2       13.47       17.59      1.29 o
   5  11   2      142.88      143.97      3.06 o
   0  12   2        2.01        2.12      1.23 o
   1  12   2       33.03       34.36      1.08 o
   2  12   2       48.15       45.39      1.20 o
   3  12   2       81.74       84.19      2.44 o
   4  12   2       75.96       82.18      2.47 o
   5  12   2       74.14       86.06      2.86 o
   0  13   2       85.99       86.22      4.04 o
   1  13   2       28.19       28.73      1.59 o
   2  13   2       32.89       33.28      1.64 o
   3  13   2      153.45      155.80      5.35 o
   0  14   2       24.38       20.95      1.92 o
   1  14   2       11.08       17.37      1.89 o
   2  14   2       37.56       43.03      2.99 o
   1   0   3     9889.05    10133.86     79.27 o
   2   0   3        0.67        0.13      0.24 o
   3   0   3       59.64       47.81      0.88 o
   4   0   3      164.34      186.32      2.30 o
   5   0   3      111.08       90.68      1.88 o
   6   0   3      506.90      450.53      7.83 o
   7   0   3       78.43       71.97      2.39 o
   8   0   3       15.27       17.54      1.29 o
   9   0   3        1.31        2.41      0.71 o
   0   1   3      335.83      313.03      4.59 o
   1   1   3     9295.18     9545.18     52.99 o
   2   1   3      211.29      216.52      1.66 o
   3   1   3     2101.16     2343.94     13.78 o
   4   1   3      190.96      199.70      1.84 o
   5   1   3       65.11       76.51      1.11 o
   6   1   3      214.35      202.88      2.73 o
   7   1   3      237.00      203.88      2.94 o
   8   1   3       31.11       35.29      1.26 o
   9   1   3       94.27      107.71      2.49 o
   0   2   3     1496.98     1513.75     13.11 o
   1   2   3     1230.37     1302.00      7.75 o
   2   2   3      696.79      724.98      4.60 o
   3   2   3      784.17      918.08      5.86 o
   4   2   3       16.86       24.70      0.63 o
   5   2   3      226.88      227.27      2.37 o
   6   2   3      338.74      317.77      3.63 o
   7   2   3        4.08        6.51      0.69 o
   8   2   3        2.24        5.93      0.58 o
   9   2   3       24.45       20.70      1.02 o
   0   3   3     1973.34     2031.24     17.47 o
   1   3   3     2571.62     2751.14     15.25 o
   2   3   3       13.13       12.49      0.40 o
   3   3   3      199.63      187.96      1.71 o
   4   3   3       21.58       24.39      0.60 o
   5   3   3      423.53      426.16      3.68 o
   6   3   3      243.61      230.68      3.18 o
   7   3   3       63.67       59.56      1.53 o
   8   3   3       77.74       77.16      2.00 o
   0   4   3     1538.35     1611.00     15.39 o
   1   4   3      344.27      333.20      2.31 o
   2   4   3     1063.49     1130.26      6.71 o
   3   4   3      162.61      179.29      1.59 o
   4   4   3      103.35       96.83      1.25 o
   5   4   3      710.05      650.19      7.95 o
   6   4   3       17.65       18.25      0.82 o
   7   4   3      115.63      102.72      2.21 o
   8   4   3        0.27        2.97      0.72 o
   0   5   3       23.79       11.44      0.76 o
   1   5   3     2330.60     2508.20     14.09 o
   2   5   3      198.07      188.66      1.64 o
   3   5   3      227.47      225.47      2.07 o
   4   5   3      936.74      936.28      6.35 o
   5   5   3      185.56      176.74      2.24 o
   6   5   3       26.18       27.87      0.96 o
   7   5   3       61.68       62.41      1.71 o
   8   5   3       89.45       94.78      2.45 o
   0   6   3      623.88      615.44      5.71 o
   1   6   3      479.39      491.92      3.38 o
   2   6   3      123.91      116.57      1.27 o
   3   6   3      139.97      142.11      1.51 o
   4   6   3      201.80      208.18      2.48 o
   5   6   3       72.28       71.00      1.44 o
   6   6   3       23.34       23.03      0.90 o
   7   6   3       22.20       21.82      0.98 o
   8   6   3       20.44       23.81      1.32 o
   0   7   3     1073.48     1057.32      9.57 o
   1   7   3      117.19      122.74      1.35 o
   2   7   3      118.99      102.53      1.24 o
   3   7   3       74.81       69.89      1.41 o
   4   7   3      139.70      121.76      1.88 o
   5   7   3      556.74      515.06      6.03 o
   6   7   3       26.33       25.80      0.93 o
   7   7   3      153.78      160.38      3.19 o
   0   8   3       52.36       64.19      1.55 o
   1   8   3      427.86      396.70      3.23 o
   2   8   3      397.53      373.52      3.06 o
   3   8   3      179.77      171.90      2.50 o
   4   8   3      115.29      130.04      2.01 o
   5   8   3       72.77       66.02      1.48 o
   6   8   3       14.14       13.23      0.65 o
   7   8   3       36.87       44.42      1.36 o
   0   9   3      304.88      296.43      3.65 o
   1   9   3      276.92      268.58      3.51 o
   2   9   3      472.72      469.57      4.00 o
   3   9   3      234.02      231.75      2.60 o
   4   9   3      125.71      115.86      1.92 o
   5   9   3       19.86       17.92      0.86 o
   6   9   3       21.16       22.20      1.19 o
   7   9   3       37.10       47.31      1.58 o
   0  10   3        1.14        4.06      0.97 o
   1  10   3       79.80       75.66      1.46 o
   2  10   3      400.59      390.95      3.70 o
   3  10   3       63.82       62.81      1.42 o
   4  10   3       57.59       58.95      1.56 o
   5  10   3       29.09       35.99      1.23 o
   6  10   3        7.04       11.85      1.64 o
   0  11   3        9.45        9.22      0.79 o
   1  11   3       19.31       20.99      0.83 o
   2  11   3      101.79      101.27      1.96 o
   3  11   3       28.15       30.59      1.25 o
   4  11   3       30.71       37.38      1.39 o
   5  11   3       19.28       22.83      1.46 o
   0  12   3        2.33        3.13      0.89 o
   1  12   3      117.99      117.51      2.33 o
   2  12   3       19.10       20.37      1.04 o
   3  12   3        6.82       14.10      1.71 o
   4  12   3       45.51       45.32      1.50 o
   5  12   3        4.71        7.03      0.56 o
   0  13   3       61.50       63.25      3.44 o
   1  13   3       10.26       12.19      1.03 o
   2  13   3       57.13       60.06      1.93 o
   3  13   3        4.43        7.30      1.13 o
   0  14   3       89.18      103.40      4.55 o
   1  14   3        5.68        9.62      0.85 o
   2  14   3        1.08        6.28      1.56 o
   1   0   4      505.59      546.19      4.63 o
   2   0   4        0.92        3.63      0.27 o
   3   0   4        2.60        3.92      0.32 o
   4   0   4      208.35      231.69      2.68 o
   5   0   4      249.70      251.02      4.10 o
   6   0   4       40.40       38.51      1.66 o
   7   0   4      419.45      407.74      6.40 o
   8   0   4        0.25        2.12      0.79 o
   9   0   4        4.24        4.27      1.14 o
   0   1   4      285.09      258.75      3.05 o
   1   1   4     1859.32     1986.87     11.07 o
   2   1   4      183.86      177.67      1.37 o
   3   1   4      135.51      146.23      1.40 o
   4   1   4      217.03      228.97      2.04 o
   5   1   4       45.27       38.88      0.87 o
   6   1   4       45.62       46.54      1.27 o
   7   1   4       17.60       18.28      0.93 o
   8   1   4       36.32       35.86      1.26 o
   9   1   4       39.84       40.36      1.46 o
   0   2   4     8307.90     8796.84     75.07 o
   1   2   4      812.66      839.05      5.43 o
   2   2   4      807.96      825.57      4.95 o
   3   2   4     1072.90     1139.64      7.12 o
   4   2   4      175.61      203.22      1.91 o
   5   2   4      109.31       97.76      1.42 o
   6   2   4       11.67        7.37      0.71 o
   7   2   4       26.18       19.01      0.92 o
   8   2   4        6.93        8.36      0.68 o
   0   3   4      638.09      627.24      6.27 o
   1   3   4      900.59      945.72      5.86 o
   2   3   4      129.49      144.98      1.35 o
   3   3   4      108.77      113.06      1.24 o
   4   3   4      339.07      347.12      2.83 o
   5   3   4       90.40       86.05      1.41 o
   6   3   4      383.53      357.72      3.70 o
   7   3   4       27.82       28.39      1.17 o
   8   3   4       43.46       44.27      1.41 o
   0   4   4        2.28        5.43      0.56 o
   1   4   4     1598.65     1697.67      9.70 o
   2   4   4      594.85      643.90      4.11 o
   3   4   4      279.39      308.58      2.35 o
   4   4   4      407.59      419.20      3.31 o
   5   4   4      527.03      532.92      4.52 o
   6   4   4      118.40      104.63      1.95 o
   7   4   4        4.68        6.73      0.82 o
   8   4   4       57.68       58.19      1.73 o
   0   5   4      172.04      185.59      2.19 o
   1   5   4     1465.18     1468.11      8.56 o
   2   5   4      131.05      128.10      1.28 o
   3   5   4       18.29       19.38      0.51 o
   4   5   4      201.46      196.01      2.16 o
   5   5   4       69.61       69.92      1.39 o
   6   5   4       23.85       22.94      0.88 o
   7   5   4      137.45      123.54      2.48 o
   8   5   4       10.53       15.85      0.87 o
   0   6   4       85.50       93.16      1.50 o
   1   6   4       23.58       18.60      0.49 o
   2   6   4       35.22       42.17      0.73 o
   3   6   4        4.68        5.27      0.34 o
   4   6   4      146.18      137.05      1.78 o
   5   6   4     1191.33     1136.01      8.78 o
   6   6   4       81.73       75.32      1.56 o
   7   6   4       44.18       42.21      1.39 o
   8   6   4      124.35      143.15      3.09 o
   0   7   4      101.88      120.13      1.87 o
   1   7   4      652.67      638.47      5.24 o
   2   7   4       65.64       68.29      1.00 o
   3   7   4      453.37      440.90      3.59 o
   4   7   4      134.80      128.94      1.94 o
   5   7   4        3.80        5.57      0.59 o
   6   7   4       47.09       38.82      1.11 o
   7   7   4      126.70      129.05      2.58 o
   0   8   4        0.36        0.54      0.49 o
   1   8   4      244.24      216.78      2.21 o
   2   8   4     1009.17      980.74     10.45 o
   3   8   4       86.14       93.26      1.75 o
   4   8   4      273.27      259.09      3.03 o
   5   8   4      225.36      220.16      2.88 o
   6   8   4       16.98       22.50      0.92 o
   7   8   4       13.64       18.05      0.99 o
   0   9   4       39.77       38.80      1.12 o
   1   9   4      141.31      126.11      1.90 o
   2   9   4      433.17      377.60      3.54 o
   3   9   4      258.60      231.17      2.79 o
   4   9   4      245.12      234.33      3.15 o
   5   9   4       34.46       33.69      1.20 o
   6   9   4       49.76       56.67      1.59 o
   7   9   4        1.34        5.45      0.99 o
   0  10   4      157.71      143.86      3.24 o
   1  10   4      436.17      403.59      4.25 o
   2  10   4       46.71       39.13      1.12 o
   3  10   4       30.92       31.32      1.07 o
   4  10   4        2.25        4.23      0.82 o
   5  10   4       61.15       64.67      2.08 o
   6  10   4       97.37      101.87      2.60 o
   0  11   4      255.41      231.54      4.43 o
   1  11   4       42.45       40.16      1.24 o
   2  11   4      359.62      340.99      3.77 o
   3  11   4        0.12        0.49      0.76 o
   4  11   4       17.40       18.09      1.66 o
   5  11   4       15.45       19.78      0.93 o
   0  12   4       40.22       38.98      1.74 o
   1  12   4       22.15       25.25      0.97 o
   2  12   4       16.64       16.54      0.88 o
   3  12   4      125.23      119.09      2.66 o
   4  12   4       37.91       45.49      1.55 o
   0  13   4       68.58       78.38      2.54 o
   1  13   4       34.64       37.00      1.20 o
   2  13   4       42.10       40.90      1.55 o
   3  13   4       47.59       52.92      2.17 o
   0  14   4        4.13        5.67      0.92 o
   1  14   4       15.58       21.39      1.30 o
   1   0   5      674.69      745.21      6.21 o
   2   0   5        0.29        3.07      0.86 o
   3   0   5      332.93      342.47      3.45 o
   4   0   5      445.25      530.21      5.11 o
   5   0   5       64.34       63.81      1.61 o
   6   0   5       16.99       13.23      1.15 o
   7   0   5      138.33      120.36      3.11 o
   8   0   5       92.58       97.90      2.96 o
   9   0   5       53.72       48.91      2.48 o
   0   1   5     9827.90    10048.32     85.14 o
   1   1   5      181.48      196.68      1.43 o
   2   1   5       60.67       63.29      0.77 o
   3   1   5      675.62      735.86      4.85 o
   4   1   5       19.19       19.29      0.53 o
   5   1   5      655.05      671.31      4.93 o
   6   1   5       82.85       70.25      1.55 o
   7   1   5      245.08      228.86      3.16 o
   8   1   5        3.33        4.64      0.55 o
   0   2   5     5861.56     6125.93     64.43 o
   1   2   5     3566.42     3772.07     21.70 o
   2   2   5       60.18       64.24      0.73 o
   3   2   5      152.45      162.68      1.55 o
   4   2   5       27.42       24.91      0.60 o
   5   2   5      366.52      372.92      4.01 o
   6   2   5      372.79      367.48      3.74 o
   7   2   5       76.09       82.01      1.79 o
   8   2   5        1.80        4.50      0.59 o
   0   3   5     2626.99     2808.88     25.79 o
   1   3   5     2891.64     3054.57     17.75 o
   2   3   5      704.62      746.11      4.87 o
   3   3   5      811.95      869.75      5.69 o
   4   3   5      165.14      203.99      1.97 o
   5   3   5      769.89      760.31      9.15 o
   6   3   5      637.69      578.37      5.18 o
   7   3   5       35.34       33.99      1.27 o
   8   3   5        7.44       10.14      0.73 o
   0   4   5     3796.51     4043.55     34.27 o
   1   4   5     3312.07     3597.81     20.88 o
   2   4   5      204.08      207.82      1.83 o
   3   4   5      844.47      908.57      5.99 o
   4   4   5      268.28      257.75      2.35 o
   5   4   5      209.43      205.16      2.49 o
   6   4   5      261.81      231.01      3.08 o
   7   4   5      103.69       98.03      2.21 o
   8   4   5        3.71        6.43      0.57 o
   0   5   5       16.98       26.65      0.67 o
   1   5   5      334.82      331.43      2.41 o
   2   5   5      412.61      429.23      3.24 o
   3   5   5       69.99       65.42      0.91 o
   4   5   5      308.37      297.29      4.13 o
   5   5   5      263.69      259.51      3.67 o
   6   5   5       29.75       30.89      0.95 o
   7   5   5        1.09        2.95      0.69 o
   8   5   5       45.10       54.59      1.65 o
   0   6   5       36.11       44.28      0.97 o
   1   6   5      114.07      118.25      1.23 o
   2   6   5       15.36       16.75      0.49 o
   3   6   5      346.59      317.34      2.76 o
   4   6   5      345.88      330.83      3.16 o
   5   6   5      113.75      109.17      1.82 o
   6   6   5       14.33       17.62      0.74 o
   7   6   5       63.63       65.13      1.76 o
   8   6   5       13.70       13.99      1.06 o
   0   7   5      146.19      142.30      2.06 o
   1   7   5      302.39      290.20      2.38 o
   2   7   5        2.84        3.86      0.46 o
   3   7   5      231.70      219.98      2.74 o
   4   7   5      247.71      227.46      2.72 o
   5   7   5      217.08      205.08      2.70 o
   6   7   5       33.57       29.46      0.94 o
   7   7   5       47.52       49.62      1.36 o
   0   8   5      445.55      436.42      4.67 o
   1   8   5      200.44      189.59      2.13 o
   2   8   5       92.12       78.67      1.66 o
   3   8   5      161.56      159.88      2.53 o
   4   8   5      121.60      119.67      1.91 o
   5   8   5       31.28       33.06      1.29 o
   6   8   5       64.93       57.89      1.61 o
   7   8   5      277.94      289.42      4.66 o
   0   9   5       91.23       74.89      2.36 o
   1   9   5      255.97      231.02      3.02 o
   2   9   5      140.08      115.49      1.86 o
   3   9   5      204.11      192.56      2.50 o
   4   9   5       32.35       34.12      1.10 o
   5   9   5       65.31       68.53      1.72 o
   6   9   5        2.28        5.74      0.70 o
   0  10   5       45.47       42.95      1.76 o
   1  10   5        7.09       10.66      0.74 o
   2  10   5       82.10       73.41      1.52 o
   3  10   5      111.20      104.15      1.98 o
   4  10   5        9.29        9.37      0.84 o
   5  10   5       36.54       39.04      1.48 o
   6  10   5       20.00       29.28      1.20 o
   0  11   5       32.37       31.17      1.58 o
   1  11   5      135.04      139.21      2.37 o
   2  11   5       24.96       24.64      0.99 o
   3  11   5      136.04      134.03      2.78 o
   4  11   5       33.44       37.04      1.44 o
   5  11   5       48.01       53.47      1.75 o
   0  12   5       57.58       58.29      2.18 o
   1  12   5        1.18        1.97      0.57 o
   2  12   5       10.41       13.93      0.68 o
   3  12   5        7.45       10.77      1.17 o
   4  12   5       24.22       30.10      1.23 o
   0  13   5       12.90       17.30      1.57 o
   1  13   5        0.55        3.21      0.93 o
   2  13   5       29.27       34.11      1.20 o
   3  13   5      166.31      167.26      4.13 o
   0  14   5       54.59       61.42      8.39 o
   1  14   5       40.44       45.15      1.83 o
   0   0   6     2470.31     2529.53     32.89 o
   1   0   6      477.97      479.85      4.27 o
   2   0   6       35.59       37.57      0.78 o
   3   0   6     1291.07     1353.07     11.24 o
   4   0   6      370.09      370.55      3.89 o
   5   0   6      683.48      655.33     11.34 o
   6   0   6       58.10       49.35      1.89 o
   7   0   6       21.58       17.20      1.26 o
   8   0   6       13.40       14.86      1.21 o
   0   1   6    13585.21    13881.82    160.92 o
   1   1   6      446.42      454.22      2.88 o
   2   1   6      135.36      128.05      1.15 o
   3   1   6       41.22       38.64      0.61 o
   4   1   6      358.17      359.41      2.88 o
   5   1   6      147.31      136.38      2.43 o
   6   1   6      173.45      172.89      2.52 o
   7   1   6       96.60       92.40      1.91 o
   8   1   6      113.57      113.59      2.46 o
   0   2   6     5379.59     5639.86     53.05 o
   1   2   6     3633.07     3908.67     21.49 o
   2   2   6     1602.27     1718.94      9.81 o
   3   2   6       38.25       27.81      0.51 o
   4   2   6       17.13       17.38      0.53 o
   5   2   6       52.54       54.78      0.98 o
   6   2   6      552.78      492.66      4.60 o
   7   2   6       17.40       18.32      0.97 o
   8   2   6      126.00      115.26      2.48 o
   0   3   6      680.28      669.34      6.69 o
   1   3   6      928.45      965.25      6.05 o
   2   3   6      624.60      657.11      4.41 o
   3   3   6      326.76      361.43      2.80 o
   4   3   6      157.80      164.65      1.74 o
   5   3   6       51.12       52.61      1.08 o
   6   3   6      109.27       96.12      1.85 o
   7   3   6       91.19       86.39      2.03 o
   8   3   6       15.49       16.54      0.93 o
   0   4   6       12.44       12.82      0.61 o
   1   4   6      395.37      387.35      2.83 o
   2   4   6      463.63      501.97      3.60 o
   3   4   6      304.26      356.90      2.84 o
   4   4   6      888.87      877.77      6.38 o
   5   4   6      518.07      488.50      4.48 o
   6   4   6        1.14        1.80      0.43 o
   7   4   6       70.35       65.02      1.77 o
   8   4   6        1.70        3.96      0.72 o
   0   5   6        5.37        8.18      0.57 o
   1   5   6        9.12       13.20      0.80 o
   2   5   6      110.60       91.59      1.15 o
   3   5   6       53.08       59.92      0.95 o
   4   5   6      321.42      326.05      3.07 o
   5   5   6      424.08      409.03      4.03 o
   6   5   6      187.97      183.56      2.74 o
   7   5   6       14.57       16.05      0.87 o
   8   5   6        1.89        4.54      0.83 o
   0   6   6       11.21       12.60      0.65 o
   1   6   6      356.52      327.39      2.92 o
   2   6   6      171.56      169.24      1.78 o
   3   6   6       98.38       89.71      1.25 o
   4   6   6      413.83      394.95      3.60 o
   5   6   6       53.85       52.88      1.25 o
   6   6   6       84.98       81.45      1.63 o
   7   6   6       22.11       25.99      1.11 o
   8   6   6       39.68       44.17      1.40 o
   0   7   6      319.63      315.65      3.53 o
   1   7   6      355.18      336.75      2.83 o
   2   7   6        2.96        4.20      0.49 o
   3   7   6       40.34       35.41      1.00 o
   4   7   6       62.68       68.91      1.27 o
   5   7   6      427.78      380.76      4.01 o
   6   7   6       13.11       20.80      0.87 o
   7   7   6       41.54       47.25      1.51 o
   0   8   6        7.81       10.14      0.84 o
   1   8   6      780.27      762.49      6.14 o
   2   8   6       11.68        8.41      0.63 o
   3   8   6       52.75       52.98      1.20 o
   4   8   6       54.24       46.26      1.28 o
   5   8   6       28.70       23.15      0.95 o
   6   8   6       43.44       42.42      1.30 o
   7   8   6        1.94        6.42      0.75 o
   0   9   6        0.49        1.57      0.64 o
   1   9   6      539.86      498.78      4.59 o
   2   9   6      102.20       95.37      1.69 o
   3   9   6      169.04      157.70      2.43 o
   4   9   6      120.26      124.26      2.41 o
   5   9   6       19.51       20.32      1.10 o
   6   9   6       16.40       19.66      1.00 o
   0  10   6      221.80      203.31      4.49 o
   1  10   6      228.08      224.15      3.04 o
   2  10   6       77.36       64.49      1.44 o
   3  10   6      124.02      119.35      2.15 o
   4  10   6       39.26       39.80      1.40 o
   5  10   6      159.48      158.99      3.20 o
   6  10   6       33.97       35.74      1.48 o
   0  11   6        0.06        1.87      0.67 o
   1  11   6       71.38       70.34      1.67 o
   2  11   6      138.50      126.56      2.28 o
   3  11   6      119.15      120.48      2.23 o
   4  11   6       40.26       38.05      1.47 o
   5  11   6      111.29      119.73      2.78 o
   0  12   6       57.89       60.90      2.26 o
   1  12   6       12.10       14.60      0.82 o
   2  12   6       13.52       17.07      0.91 o
   3  12   6       25.07       29.68      1.34 o
   4  12   6        1.97        5.35      1.05 o
   0  13   6       10.96       15.44      1.23 o
   1  13   6       59.54       63.61      1.73 o
   2  13   6       40.20       38.85      1.56 o
   3  13   6       33.84       36.71      1.45 o
   0  14   6       20.23       21.69      2.50 o
   1  14   6       36.41       43.81      1.64 o
   1   0   7      455.19      500.80      4.49 o
   2   0   7       23.26       29.05      0.72 o
   3   0   7        2.04        0.90      0.36 o
   4   0   7     1209.61     1194.65     11.46 o
   5   0   7       34.33       40.19      2.00 o
   6   0   7      770.97      719.18      9.21 o
   7   0   7        6.40        5.40      0.92 o
   8   0   7        0.56        1.02      0.59 o
   0   1   7     5363.39     5634.45     43.58 o
   1   1   7      318.12      326.40      2.23 o
   2   1   7      208.18      214.68      1.69 o
   3   1   7      210.76      238.08      1.92 o
   4   1   7      204.67      197.72      1.92 o
   5   1   7       72.19       77.96      1.30 o
   6   1   7      570.43      534.48      5.23 o
   7   1   7       48.66       47.97      1.38 o
   8   1   7        6.56        7.14      0.62 o
   0   2   7        8.61       14.67      1.13 o
   1   2   7     1499.35     1526.06      8.74 o
   2   2   7     1046.79     1140.80      6.76 o
   3   2   7       21.84       28.76      0.55 o
   4   2   7      260.44      281.06      2.47 o
   5   2   7      122.05      125.56      1.57 o
   6   2   7        0.88        2.83      0.51 o
   7   2   7       60.56       62.50      1.70 o
   8   2   7       95.46      100.03      2.31 o
   0   3   7      727.10      799.95      9.48 o
   1   3   7     3572.78     3948.38     23.89 o
   2   3   7      353.85      381.04      2.86 o
   3   3   7       12.48       10.62      0.41 o
   4   3   7      169.43      166.73      1.77 o
   5   3   7       66.82       59.48      1.05 o
   6   3   7        7.67       10.38      0.71 o
   7   3   7        7.51        8.27      0.70 o
   8   3   7       15.54       19.36      0.98 o
   0   4   7      587.35      653.70      7.28 o
   1   4   7      152.78      133.23      1.42 o
   2   4   7      158.53      154.60      1.54 o
   3   4   7      148.10      166.72      1.69 o
   4   4   7       36.07       31.95      0.82 o
   5   4   7      335.46      314.31      3.32 o
   6   4   7        6.32        7.73      0.62 o
   7   4   7      191.60      180.54      3.08 o
   8   4   7        4.77       10.98      0.87 o
   0   5   7        0.67        0.58      0.34 o
   1   5   7      131.19      139.81      1.55 o
   2   5   7      151.04      127.66      1.41 o
   3   5   7      543.34      542.81      4.06 o
   4   5   7      236.82      216.77      2.36 o
   5   5   7       73.23       64.10      1.36 o
   6   5   7        8.12       10.48      0.81 o
   7   5   7       19.91       19.67      0.94 o
   8   5   7       72.15       77.67      1.99 o
   0   6   7        1.67        1.43      0.44 o
   1   6   7       37.19       42.42      0.82 o
   2   6   7       80.68       77.61      1.14 o
   3   6   7      295.16      293.26      3.97 o
   4   6   7       16.20       18.79      0.76 o
   5   6   7       95.55       87.51      1.63 o
   6   6   7       18.77       23.16      0.81 o
   7   6   7        2.50        7.33      0.74 o
   8   6   7        2.45        3.98      0.87 o
   0   7   7       31.32       31.55      1.12 o
   1   7   7      674.14      669.14      5.44 o
   2   7   7       20.29       16.61      0.72 o
   3   7   7       47.15       52.02      1.09 o
   4   7   7       33.54       32.22      1.10 o
   5   7   7       18.24       16.18      0.80 o
   6   7   7       25.16       25.19      0.95 o
   7   7   7      208.52      221.68      4.47 o
   0   8   7      283.80      257.93      4.70 o
   1   8   7      496.98      464.33      4.97 o
   2   8   7      210.25      210.21      2.55 o
   3   8   7       97.58       93.55      1.78 o
   4   8   7       54.85       56.34      1.39 o
   5   8   7      152.00      146.14      2.45 o
   6   8   7       23.25       21.96      0.86 o
   7   8   7       19.91       21.67      1.28 o
   0   9   7       22.94       18.51      1.25 o
   1   9   7      520.91      479.66      5.48 o
   2   9   7      330.08      311.50      3.40 o
   3   9   7      461.90      426.30      4.56 o
   4   9   7       29.68       30.86      1.24 o
   5   9   7      134.95      134.39      2.65 o
   6   9   7       55.79       62.73      1.92 o
   0  10   7      139.80      137.70      3.26 o
   1  10   7       75.81       70.14      1.63 o
   2  10   7       43.00       35.38      1.17 o
   3  10   7      165.46      152.06      2.50 o
   4  10   7       18.87       22.01      1.08 o
   5  10   7       78.37       88.94      2.34 o
   6  10   7       64.56       72.74      2.11 o
   0  11   7      124.23      119.90      3.15 o
   1  11   7       69.99       66.36      1.64 o
   2  11   7      112.48      109.99      2.13 o
   3  11   7       90.63       93.31      2.12 o
   4  11   7       75.15       80.17      2.19 o
   5  11   7       12.63       14.62      0.80 o
   0  12   7        3.11        4.69      1.99 o
   1  12   7       78.00       81.61      1.87 o
   2  12   7       11.84       12.23      0.72 o
   3  12   7       50.41       51.26      2.62 o
   4  12   7       44.78       50.52      1.82 o
   0  13   7      114.55      117.30      3.31 o
   1  13   7       12.93       20.27      1.30 o
   2  13   7       28.88       29.25      1.15 o
   3  13   7       42.31       50.37      1.95 o
   0  14   7        0.09        0.65      0.45 o
   0   0   8      233.68      198.96      3.09 o
   1   0   8       27.14       30.32      0.72 o
   2   0   8      300.64      316.98      3.26 o
   3   0   8      587.71      616.53      5.75 o
   4   0   8       16.53       22.76      0.75 o
   5   0   8       16.71       16.06      0.94 o
   6   0   8      948.89      872.90     10.72 o
   7   0   8        6.18        7.31      0.90 o
   8   0   8       66.32       62.44      2.78 o
   0   1   8      147.74      168.37      1.93 o
   1   1   8     1773.83     1912.47     10.81 o
   2   1   8      288.08      297.43      2.20 o
   3   1   8       43.30       31.90      0.60 o
   4   1   8       60.98       64.86      0.90 o
   5   1   8      148.70      139.57      1.82 o
   6   1   8       99.92       83.53      1.59 o
   7   1   8        4.83        5.71      0.63 o
   8   1   8       64.39       60.09      1.76 o
   0   2   8     4297.54     4677.31     36.28 o
   1   2   8     1186.69     1246.74      7.28 o
   2   2   8     1107.47     1190.06      7.06 o
   3   2   8      638.39      677.55      4.42 o
   4   2   8      121.55      118.23      1.44 o
   5   2   8      341.51      313.91      3.09 o
   6   2   8      241.12      233.06      3.07 o
   7   2   8       32.92       33.66      1.27 o
   8   2   8        6.48        8.24      0.62 o
   0   3   8     1060.34     1101.76     10.13 o
   1   3   8     1819.93     2003.14     12.56 o
   2   3   8     1003.09     1015.34      6.52 o
   3   3   8      351.96      354.88      2.66 o
   4   3   8      425.28      427.75      3.40 o
   5   3   8       33.83       36.88      0.90 o
   6   3   8      161.56      160.67      2.50 o
   7   3   8       64.48       62.92      1.73 o
   8   3   8       48.39       50.39      1.59 o
   0   4   8      755.73      786.45      7.63 o
   1   4   8       50.67       59.04      0.88 o
   2   4   8      454.14      475.60      3.51 o
   3   4   8      225.07      241.84      2.21 o
   4   4   8      378.07      364.50      4.14 o
   5   4   8      344.36      317.91      4.33 o
   6   4   8       83.40       80.97      1.74 o
   7   4   8       13.62       13.49      0.81 o
   8   4   8       26.58       28.44      1.15 o
   0   5   8       10.95        9.56      0.61 o
   1   5   8      433.99      460.88      3.62 o
   2   5   8       11.19       13.22      0.58 o
   3   5   8      175.50      178.37      1.86 o
   4   5   8       32.15       29.03      0.81 o
   5   5   8      529.53      499.64      4.69 o
   6   5   8      132.67      125.01      2.23 o
   7   5   8        0.40        1.40      0.48 o
   8   5   8       22.75       28.76      1.28 o
   0   6   8      123.99      109.88      1.95 o
   1   6   8       77.85       76.77      1.13 o
   2   6   8      153.12      162.77      1.72 o
   3   6   8       37.77       36.36      0.78 o
   4   6   8      400.10      350.01      3.35 o
   5   6   8      223.52      215.68      3.06 o
   6   6   8        0.30        2.33      0.47 o
   7   6   8      104.17      102.03      2.30 o
   0   7   8      233.74      222.98      3.20 o
   1   7   8       14.39       13.87      0.69 o
   2   7   8       92.57       79.78      1.44 o
   3   7   8       31.06       31.87      0.90 o
   4   7   8      187.20      200.54      2.56 o
   5   7   8       94.30       85.51      1.81 o
   6   7   8       21.25       20.08      0.85 o
   7   7   8       41.49       48.77      1.53 o
   0   8   8      157.75      140.10      3.08 o
   1   8   8      543.68      530.23      4.72 o
   2   8   8      544.76      526.62      6.30 o
   3   8   8       40.18       37.80      1.17 o
   4   8   8       28.12       24.73      1.11 o
   5   8   8       11.65       11.72      0.84 o
   6   8   8        0.01        2.08      0.64 o
   7   8   8       25.99       35.34      1.66 o
   0   9   8      155.15      152.61      3.37 o
   1   9   8      222.46      204.69      2.84 o
   2   9   8      174.39      148.75      2.20 o
   3   9   8       43.83       41.94      1.27 o
   4   9   8       40.23       41.78      1.44 o
   5   9   8       59.69       63.35      1.81 o
   6   9   8       10.57       16.25      0.88 o
   0  10   8       17.41       17.73      1.27 o
   1  10   8       43.39       43.06      1.30 o
   2  10   8       87.15       91.54      1.89 o
   3  10   8       67.98       62.26      1.58 o
   4  10   8        2.43        4.01      0.96 o
   5  10   8        5.19        7.63      1.00 o
   6  10   8      202.71      207.25      3.88 o
   0  11   8       66.37       65.93      2.33 o
   1  11   8       80.44       74.18      1.76 o
   2  11   8       89.98       88.70      1.94 o
   3  11   8        4.51        6.40      0.54 o
   4  11   8       86.33       93.56      2.45 o
   5  11   8       25.39       30.29      1.47 o
   0  12   8      254.08      255.27      5.07 o
   1  12   8       30.39       34.55      1.21 o
   2  12   8      216.01      215.48      3.51 o
   3  12   8       12.94       16.35      1.42 o
   4  12   8       30.10       34.63      1.49 o
   0  13   8       24.86       24.25      1.41 o
   1  13   8       54.78       65.82      1.69 o
   2  13   8        5.93        8.51      1.02 o
   3  13   8        8.60       10.78      1.41 o
   1   0   9     1375.57     1476.53     12.07 o
   2   0   9       94.20      100.94      1.53 o
   3   0   9     1096.00     1122.70      9.70 o
   4   0   9        9.97       15.85      0.66 o
   5   0   9      135.43      128.10      2.60 o
   6   0   9      393.93      350.70      6.39 o
   7   0   9       15.91       12.12      1.07 o
   8   0   9        0.01        2.27      0.68 o
   0   1   9       22.88       37.65      0.88 o
   1   1   9      305.42      303.34      2.21 o
   2   1   9      219.70      219.17      1.80 o
   3   1   9      492.88      527.03      3.62 o
   4   1   9      194.64      198.54      1.85 o
   5   1   9     1056.07     1055.55      8.94 o
   6   1   9      319.99      308.64      3.42 o
   7   1   9       24.66       24.51      1.09 o
   8   1   9       34.90       34.35      1.30 o
   0   2   9       63.44       48.32      1.37 o
   1   2   9     1135.18     1259.61      7.40 o
   2   2   9      131.65      126.64      1.24 o
   3   2   9      113.77      114.75      1.24 o
   4   2   9      175.93      178.76      1.88 o
   5   2   9       11.56        9.47      0.56 o
   6   2   9      180.46      168.31      2.55 o
   7   2   9       10.08       10.57      0.74 o
   8   2   9       28.40       31.87      1.37 o
   0   3   9     5640.28     6121.07     51.42 o
   1   3   9      683.17      710.51      5.02 o
   2   3   9      265.21      284.08      2.36 o
   3   3   9       58.66       64.00      0.88 o
   4   3   9      303.03      270.07      2.68 o
   5   3   9      202.54      194.47      2.28 o
   6   3   9      276.04      269.91      3.43 o
   7   3   9      103.59       99.17      2.20 o
   8   3   9       36.91       33.79      1.29 o
   0   4   9     1605.54     1713.78     15.38 o
   1   4   9      347.61      332.89      3.02 o
   2   4   9      116.57      115.24      1.47 o
   3   4   9       48.56       42.32      0.86 o
   4   4   9       74.17       70.37      1.23 o
   5   4   9       24.77       26.40      0.88 o
   6   4   9       17.75       18.58      0.91 o
   7   4   9        6.17        9.41      0.95 o
   8   4   9       30.28       34.27      1.23 o
   0   5   9       13.63       33.03      0.99 o
   1   5   9      514.74      495.78      4.17 o
   2   5   9      145.72      145.41      1.56 o
   3   5   9      160.77      156.75      1.85 o
   4   5   9      860.97      845.22      6.38 o
   5   5   9       84.17       85.00      1.58 o
   6   5   9      251.09      225.88      3.15 o
   7   5   9        4.71        7.04      0.87 o
   8   5   9      110.38      119.87      2.85 o
   0   6   9      610.64      577.07      6.21 o
   1   6   9        9.11        8.11      0.56 o
   2   6   9      604.96      599.07      4.69 o
   3   6   9      404.69      392.90      4.23 o
   4   6   9       59.89       64.92      1.35 o
   5   6   9        6.78        7.77      0.78 o
   6   6   9       12.80       15.26      0.94 o
   7   6   9       41.53       49.90      1.57 o
   0   7   9        5.66        6.95      0.94 o
   1   7   9      269.02      227.06      6.47 o
   2   7   9      771.31      719.00      6.73 o
   3   7   9      148.10      147.12      2.26 o
   4   7   9       79.17       73.23      1.61 o
   5   7   9       33.74       30.17      1.03 o
   6   7   9        8.58        6.89      0.54 o
   7   7   9        1.83        2.79      0.74 o
   0   8   9      629.33      613.20      8.12 o
   1   8   9      139.75      129.08      2.14 o
   2   8   9      118.32      101.18      1.73 o
   3   8   9      112.18       99.28      1.89 o
   4   8   9      169.17      159.06      2.52 o
   5   8   9      194.09      178.80      3.07 o
   6   8   9       65.29       70.01      1.91 o
   7   8   9       73.07       74.58      2.34 o
   0   9   9       18.71       15.53      1.22 o
   1   9   9       73.08       62.92      1.53 o
   2   9   9      528.73      483.16      5.02 o
   3   9   9      132.33      116.74      2.14 o
   4   9   9        5.93        7.94      0.73 o
   5   9   9       11.76       15.61      0.93 o
   6   9   9       69.82       74.18      2.02 o
   0  10   9      107.96       94.39      2.74 o
   1  10   9       12.74       13.30      0.80 o
   2  10   9      129.85      122.89      2.24 o
   3  10   9      292.83      275.52      3.92 o
   4  10   9      122.20      126.50      2.59 o
   5  10   9       24.41       29.02      1.26 o
   0  11   9        9.85       13.56      1.15 o
   1  11   9       77.33       77.04      1.81 o
   2  11   9       78.46       78.85      1.99 o
   3  11   9       40.99       44.51      1.47 o
   4  11   9        7.08       11.31      1.50 o
   5  11   9       13.95       16.95      0.86 o
   0  12   9        8.74       11.19      1.01 o
   1  12   9      113.19      114.32      2.63 o
   2  12   9       87.77       95.08      2.24 o
   3  12   9       78.59       82.44      2.32 o
   4  12   9       16.04       20.09      0.98 o
   0  13   9      145.12      159.88      4.04 o
   1  13   9        7.01        9.58      0.85 o
   2  13   9        6.81       11.50      0.73 o
   0   0  10       37.60       25.15      1.00 o
   1   0  10      142.54      132.56      1.79 o
   2   0  10       16.46       11.82      0.58 o
   3   0  10      255.09      248.47      2.97 o
   4   0  10       28.54       31.36      0.94 o
   5   0  10       31.44       27.47      1.20 o
   6   0  10      602.69      562.72     14.09 o
   7   0  10       68.95       70.75      2.83 o
   8   0  10        6.96        7.68      1.47 o
   0   1  10      637.43      620.85      5.61 o
   1   1  10     1196.64     1247.21      7.37 o
   2   1  10       27.52       29.15      0.58 o
   3   1  10      106.72      101.77      1.19 o
   4   1  10       81.94       84.57      1.12 o
   5   1  10      602.30      593.11      5.59 o
   6   1  10      204.24      191.74      2.76 o
   7   1  10       27.87       23.86      1.07 o
   8   1  10       41.36       40.45      1.53 o
   0   2  10       30.72       24.89      0.87 o
   1   2  10      822.86      862.73      5.33 o
   2   2  10      845.33      937.59      5.81 o
   3   2  10      136.30      138.32      1.43 o
   4   2  10       85.66       84.68      1.23 o
   5   2  10        7.93       10.11      0.60 o
   6   2  10      266.52      245.87      3.48 o
   7   2  10       14.79       13.48      0.80 o
   8   2  10       14.40       15.69      0.86 o
   0   3  10       33.66       36.55      2.32 o
   1   3  10      214.14      218.25      2.05 o
   2   3  10       13.97       14.93      0.54 o
   3   3  10      222.85      216.74      1.91 o
   4   3  10      157.52      137.96      1.82 o
   5   3  10      104.44       96.92      1.53 o
   6   3  10       33.90       34.30      1.14 o
   7   3  10       22.67       19.83      1.01 o
   8   3  10        2.56        3.40      0.60 o
   0   4  10      587.38      618.86      6.38 o
   1   4  10      113.75      107.96      1.49 o
   2   4  10      128.15      137.35      1.59 o
   3   4  10      173.36      176.30      1.85 o
   4   4  10      266.29      250.07      2.76 o
   5   4  10      350.43      330.57      3.30 o
   6   4  10        4.99        5.65      0.53 o
   7   4  10       50.32       50.86      1.54 o
   8   4  10       13.85       13.44      0.85 o
   0   5  10      561.98      552.21      8.17 o
   1   5  10      552.15      568.50      4.70 o
   2   5  10       77.73       74.11      1.17 o
   3   5  10      115.64      101.96      2.18 o
   4   5  10      291.59      266.72      2.97 o
   5   5  10       69.86       56.79      1.42 o
   6   5  10      110.36      112.80      2.33 o
   7   5  10        6.41       12.82      0.79 o
   0   6  10        3.41        2.81      0.72 o
   1   6  10      251.36      269.48      2.83 o
   2   6  10      104.67      100.81      3.77 o
   3   6  10      238.73      215.15      2.35 o
   4   6  10        2.41        2.73      0.37 o
   5   6  10      200.29      182.67      2.71 o
   6   6  10       86.74       79.03      1.95 o
   7   6  10       19.75       25.49      1.41 o
   0   7  10       13.05       13.84      1.10 o
   1   7  10      624.32      574.68      7.88 o
   2   7  10       65.28       68.22      1.38 o
   3   7  10       91.30       79.87      1.65 o
   4   7  10      201.81      192.43      3.43 o
   5   7  10      209.16      188.83      3.11 o
   6   7  10       60.61       63.51      1.74 o
   7   7  10       72.61       80.73      2.42 o
   0   8  10       29.49       27.95      1.49 o
   1   8  10      297.47      274.42      3.37 o
   2   8  10       79.77       62.12      1.37 o
   3   8  10       93.11       80.37      1.72 o
   4   8  10       44.34       44.35      1.30 o
   5   8  10      129.21      125.77      2.55 o
   6   8  10      154.05      165.22      3.06 o
   0   9  10        3.17        4.65      0.90 o
   1   9  10      145.43      132.00      2.28 o
   2   9  10      142.83      130.45      2.28 o
   3   9  10       79.16       81.24      1.79 o
   4   9  10       30.81       31.24      1.29 o
   5   9  10      104.62      111.05      2.47 o
   6   9  10        6.28        8.66      0.66 o
   0  10  10        0.57        1.14      0.67 o
   1  10  10       23.46       20.82      0.97 o
   2  10  10      160.50      143.06      2.47 o
   3  10  10      169.88      166.65      2.96 o
   4  10  10        2.97        4.78      0.84 o
   5  10  10       63.53       67.13      1.94 o
   0  11  10       29.77       25.56      1.51 o
   1  11  10       58.97       63.82      1.66 o
   2  11  10       87.30       86.86      2.11 o
   3  11  10       50.30       46.23      1.52 o
   4  11  10        8.82       11.54      0.76 o
   0  12  10       12.62       17.12      1.45 o
   1  12  10      104.72      106.04      2.23 o
   2  12  10       10.36       14.45      1.03 o
   3  12  10       51.37       57.72      1.95 o
   0  13  10       15.07       18.81      1.24 o
   1  13  10        0.58        2.27      0.68 o
   2  13  10        6.38       12.41      1.04 o
   1   0  11     2898.19     3209.75     25.33 o
   2   0  11       29.52       20.79      0.73 o
   3   0  11      126.63      113.29      1.84 o
   4   0  11      416.06      423.00      6.82 o
   5   0  11       13.73       11.74      0.87 o
   6   0  11      173.00      169.97      3.19 o
   7   0  11        1.99        4.33      1.49 o
   8   0  11       17.40       17.88      1.35 o
   0   1  11     1360.99     1470.86     12.18 o
   1   1  11      774.66      831.33      5.20 o
   2   1  11      591.01      638.63      4.23 o
   3   1  11      283.39      281.33      2.33 o
   4   1  11      127.91      120.29      1.41 o
   5   1  11       32.10       33.26      0.93 o
   6   1  11       42.76       40.87      1.23 o
   7   1  11       53.60       58.12      1.65 o
   8   1  11       96.24       86.53      2.34 o
   0   2  11      847.61      877.05      7.69 o
   1   2  11      184.85      187.04      1.63 o
   2   2  11       28.84       26.73      0.57 o
   3   2  11       66.80       75.42      1.03 o
   4   2  11      161.30      160.63      2.15 o
   5   2  11      222.82      199.30      2.53 o
   6   2  11       83.51       84.87      1.79 o
   7   2  11       12.37       14.13      0.82 o
   8   2  11       85.05       82.68      2.09 o
   0   3  11     1612.37     1669.32     15.10 o
   1   3  11      397.15      388.72      2.95 o
   2   3  11      170.42      158.81      1.65 o
   3   3  11      106.39      110.29      1.39 o
   4   3  11      275.04      267.62      2.85 o
   5   3  11      155.58      153.49      2.02 o
   6   3  11       92.82       90.05      1.84 o
   7   3  11      103.51      111.69      2.37 o
   8   3  11       40.87       44.99      1.45 o
   0   4  11        6.45        7.90      0.97 o
   1   4  11       14.49       14.93      0.62 o
   2   4  11       95.49       99.47      1.24 o
   3   4  11      588.19      592.30      4.43 o
   4   4  11      111.47      115.80      1.66 o
   5   4  11      222.09      202.14      2.43 o
   6   4  11      106.38      105.29      2.02 o
   7   4  11       34.88       34.79      1.45 o
   8   4  11       16.66       17.55      1.23 o
   0   5  11      100.56       99.59      1.86 o
   1   5  11      301.11      292.87      2.95 o
   2   5  11      209.88      194.43      2.11 o
   3   5  11        3.23        6.77      0.48 o
   4   5  11      151.94      143.17      2.33 o
   5   5  11      910.43      821.95      7.36 o
   6   5  11        8.78       10.60      0.79 o
   7   5  11       99.93      105.17      2.34 o
   0   6  11      190.33      199.25      3.67 o
   1   6  11     1488.07     1447.99     12.81 o
   2   6  11       47.00       37.60      1.02 o
   3   6  11       57.24       54.53      1.35 o
   4   6  11       34.53       30.49      1.07 o
   5   6  11       18.24       15.23      0.92 o
   6   6  11       12.84       11.92      0.97 o
   7   6  11      100.94       96.83      2.56 o
   0   7  11      642.99      661.49      8.56 o
   1   7  11     1544.66     1476.77     11.53 o
   2   7  11      167.08      146.01      2.10 o
   3   7  11      136.51      121.80      2.10 o
   4   7  11        5.15        5.48      0.59 o
   5   7  11       82.30       87.13      2.06 o
   6   7  11       60.22       65.75      2.09 o
   7   7  11       67.51       68.60      2.24 o
   0   8  11      396.57      382.21      5.97 o
   1   8  11      113.71       97.44      1.89 o
   2   8  11       15.36       17.93      0.89 o
   3   8  11       24.62       21.05      0.96 o
   4   8  11       39.69       40.34      1.31 o
   5   8  11        7.15       11.04      1.26 o
   6   8  11       15.14       20.00      1.28 o
   0   9  11       41.70       37.52      1.75 o
   1   9  11        6.31        7.65      0.71 o
   2   9  11        6.54        4.88      0.59 o
   3   9  11        5.65        5.05      0.97 o
   4   9  11       37.89       35.28      1.37 o
   5   9  11      165.51      166.01      3.09 o
   6   9  11       56.63       67.05      1.92 o
   0  10  11        4.90        5.67      1.18 o
   1  10  11       16.76       17.78      0.91 o
   2  10  11        0.04        1.38      0.37 o
   3  10  11       18.91       20.24      1.02 o
   4  10  11      126.72      118.83      2.80 o
   5  10  11       10.69       13.99      0.84 o
   0  11  11        7.16       10.20      1.08 o
   1  11  11       68.10       73.20      1.80 o
   2  11  11       27.22       27.38      1.19 o
   3  11  11      101.47      104.86      2.38 o
   4  11  11       49.66       55.02      1.91 o
   0  12  11       18.38       25.97      1.58 o
   1  12  11       41.25       47.90      1.48 o
   2  12  11       23.05       27.32      1.17 o
   3  12  11        7.31       10.16      0.66 o
   0  13  11       75.52       89.25      2.97 o
   1  13  11       34.17       41.69      1.31 o
   0   0  12      957.84     1015.60     12.48 o
   1   0  12        2.85        5.07      0.45 o
   2   0  12     1392.62     1507.31     12.69 o
   3   0  12      141.93      155.15      2.50 o
   4   0  12       69.32       69.49      1.50 o
   5   0  12       19.68       14.78      0.97 o
   6   0  12      525.60      501.32      7.38 o
   7   0  12      139.97      139.63      4.16 o
   8   0  12       16.53       19.92      1.88 o
   0   1  12      539.41      579.97      7.27 o
   1   1  12      878.86      962.33      5.98 o
   2   1  12       27.24       30.22      0.63 o
   3   1  12       22.79       28.80      0.66 o
   4   1  12      466.01      455.62      3.68 o
   5   1  12       94.19       93.91      1.67 o
   6   1  12      247.75      244.13      3.25 o
   7   1  12       13.59       15.00      0.86 o
   8   1  12        2.68        7.26      1.10 o
   0   2  12     1113.95     1206.33     11.10 o
   1   2  12      587.77      603.96      4.27 o
   2   2  12       85.15       91.11      1.11 o
   3   2  12      482.95      502.05      3.64 o
   4   2  12       46.35       40.48      0.95 o
   5   2  12        5.67        8.41      0.58 o
   6   2  12       55.46       57.81      1.47 o
   7   2  12       33.07       37.22      1.32 o
   8   2  12       28.63       34.26      1.35 o
   0   3  12      737.79      786.29      7.89 o
   1   3  12      480.88      510.29      3.73 o
   2   3  12      182.24      172.27      1.78 o
   3   3  12       51.90       49.39      0.91 o
   4   3  12        4.18        6.61      0.46 o
   5   3  12        1.44        2.01      0.38 o
   6   3  12       15.09       14.81      0.73 o
   7   3  12      119.90      120.58      2.47 o
   8   3  12       57.20       63.49      2.01 o
   0   4  12       32.83       28.03      0.98 o
   1   4  12      531.11      554.45      4.64 o
   2   4  12      294.90      292.18      2.76 o
   3   4  12       29.30       33.73      0.84 o
   4   4  12      165.88      146.05      2.07 o
   5   4  12      339.02      330.63      3.59 o
   6   4  12       35.85       34.31      1.27 o
   7   4  12       42.84       40.89      1.54 o
   0   5  12      100.58       96.88      1.87 o
   1   5  12      124.01       97.21      1.55 o
   2   5  12       22.54       23.14      0.82 o
   3   5  12      258.88      275.98      4.23 o
   4   5  12      219.35      201.43      2.57 o
   5   5  12       28.24       30.85      0.95 o
   6   5  12       41.84       40.36      1.36 o
   7   5  12       40.66       48.95      1.51 o
   0   6  12      329.44      339.87      5.26 o
   1   6  12      301.08      271.99      3.89 o
   2   6  12       35.19       23.56      0.87 o
   3   6  12        4.82        6.47      0.65 o
   4   6  12      194.05      171.23      2.59 o
   5   6  12       75.64       72.00      1.84 o
   6   6  12        8.94       15.37      1.07 o
   7   6  12       86.23       89.34      3.02 o
   0   7  12        1.80        1.00      0.67 o
   1   7  12        3.60        3.26      0.61 o
   2   7  12      124.22      138.93      2.08 o
   3   7  12        7.43        6.09      0.64 o
   4   7  12       27.90       28.31      1.07 o
   5   7  12       57.08       53.44      1.64 o
   6   7  12        6.47        9.65      0.93 o
   7   7  12        5.93       11.13      0.91 o
   0   8  12       62.69       55.54      2.56 o
   1   8  12       65.00       51.65      1.41 o
   2   8  12        2.82        5.34      0.67 o
   3   8  12       81.45       67.60      1.62 o
   4   8  12      167.70      157.07      2.60 o
   5   8  12       62.99       67.55      1.89 o
   6   8  12       45.96       55.68      2.01 o
   0   9  12       47.33       43.29      1.90 o
   1   9  12       28.51       27.03      1.09 o
   2   9  12       28.06       25.85      1.05 o
   3   9  12       56.76       51.17      1.58 o
   4   9  12       36.30       34.67      1.36 o
   5   9  12       88.66       98.39      2.34 o
   6   9  12       17.58       24.15      1.46 o
   0  10  12       99.68       93.60      2.84 o
   1  10  12        5.21        6.78      0.66 o
   2  10  12       98.82      108.59      2.37 o
   3  10  12       26.34       33.27      1.32 o
   4  10  12       32.10       37.37      1.57 o
   5  10  12       42.79       49.69      2.04 o
   0  11  12        8.02       10.55      1.03 o
   1  11  12       37.76       38.40      1.33 o
   2  11  12       13.49       16.21      0.99 o
   3  11  12        6.57       10.65      1.11 o
   4  11  12       76.78       82.82      2.37 o
   0  12  12      254.17      266.12      5.44 o
   1  12  12       66.19       73.34      1.85 o
   2  12  12      153.52      152.75      3.02 o
   3  12  12      139.46      149.17      2.99 o
   0  13  12      105.82      116.48      3.45 o
   1   0  13      564.57      590.51      5.94 o
   2   0  13       36.23       38.91      1.05 o
   3   0  13        3.66        3.16      0.45 o
   4   0  13      499.62      478.58      5.18 o
   5   0  13      172.45      179.78      3.19 o
   6   0  13       38.84       33.13      1.53 o
   7   0  13       24.39       23.63      1.64 o
   8   0  13       46.38       49.85      2.34 o
   0   1  13        5.30        6.23      0.70 o
   1   1  13     1124.14     1170.01      7.17 o
   2   1  13      192.77      196.14      1.84 o
   3   1  13      461.58      494.50      3.65 o
   4   1  13      245.87      221.43      3.51 o
   5   1  13      560.87      540.16      4.99 o
   6   1  13      200.22      189.05      2.63 o
   7   1  13        8.05       11.72      0.73 o
   8   1  13       32.35       32.37      1.27 o
   0   2  13      679.36      695.04      6.47 o
   1   2  13      288.87      323.57      2.69 o
   2   2  13      203.96      196.08      1.97 o
   3   2  13      102.20      102.48      1.28 o
   4   2  13     1013.10     1005.30      7.36 o
   5   2  13      152.29      159.57      2.28 o
   6   2  13       51.56       51.87      1.40 o
   7   2  13      151.61      152.85      2.84 o
   8   2  13       17.00       22.06      0.86 o
   0   3  13      713.68      687.66      8.31 o
   1   3  13      350.23      354.41      2.88 o
   2   3  13      223.36      209.51      2.06 o
   3   3  13      103.79       95.79      1.51 o
   4   3  13       90.77       77.43      1.35 o
   5   3  13      262.95      240.40      2.93 o
   6   3  13        9.55       12.55      0.80 o
   7   3  13       51.70       53.87      1.79 o
   0   4  13      231.78      208.97      4.08 o
   1   4  13       93.91       95.41      1.54 o
   2   4  13      117.81      103.67      1.46 o
   3   4  13       92.94       95.54      1.65 o
   4   4  13       27.30       26.62      0.90 o
   5   4  13      239.11      231.53      2.89 o
   6   4  13       81.13       74.88      1.89 o
   7   4  13      105.06      111.23      2.42 o
   0   5  13      125.98      116.92      2.72 o
   1   5  13      691.53      693.83     10.72 o
   2   5  13      524.06      496.70      7.57 o
   3   5  13       36.46       31.47      0.93 o
   4   5  13      388.34      336.22      3.89 o
   5   5  13       21.94       25.31      0.97 o
   6   5  13       20.83       23.89      1.27 o
   7   5  13        8.02       12.19      0.93 o
   0   6  13      258.11      252.63      4.42 o
   1   6  13      174.15      146.37      2.28 o
   2   6  13     1070.93     1030.20      7.99 o
   3   6  13       11.34       12.84      0.78 o
   4   6  13        5.81        6.82      0.65 o
   5   6  13       49.72       46.29      1.58 o
   6   6  13       11.44       12.69      0.99 o
   7   6  13       19.63       27.25      1.37 o
   0   7  13      101.29       98.51      2.68 o
   1   7  13      261.22      217.92      2.96 o
   2   7  13      190.75      170.70      2.58 o
   3   7  13       32.29       31.07      1.13 o
   4   7  13        6.05        6.53      0.62 o
   5   7  13       27.57       27.67      1.21 o
   6   7  13       50.51       54.05      1.95 o
   0   8  13       87.71       85.99      2.58 o
   1   8  13       26.79       20.27      0.96 o
   2   8  13      104.17       88.76      1.87 o
   3   8  13       19.54       20.99      1.05 o
   4   8  13       97.97       95.14      2.01 o
   5   8  13       18.04       17.21      0.97 o
   6   8  13       97.87      106.74      2.81 o
   0   9  13       95.10       91.56      2.77 o
   1   9  13       86.39       87.30      1.92 o
   2   9  13       35.50       34.32      1.20 o
   3   9  13       94.62       87.08      2.25 o
   4   9  13       20.94       19.34      0.96 o
   5   9  13       12.25       18.08      1.00 o
   0  10  13        0.39        2.12      0.73 o
   1  10  13       87.33       81.39      1.90 o
   2  10  13       37.04       34.09      1.35 o
   3  10  13       25.97       27.61      1.20 o
   4  10  13      199.14      202.70      4.22 o
   5  10  13      114.01      113.89      2.85 o
   0  11  13        3.14        5.20      0.81 o
   1  11  13      106.89      112.42      2.32 o
   2  11  13       65.01       68.70      1.94 o
   3  11  13       52.18       54.24      1.72 o
   4  11  13       65.68       72.70      2.26 o
   0  12  13       77.29       91.92      3.03 o
   1  12  13        8.00       12.97      0.95 o
   2  12  13        6.95       14.38      1.05 o
   0   0  14      437.07      459.00      6.68 o
   1   0  14      268.06      303.82      3.51 o
   2   0  14       51.84       48.99      1.20 o
   3   0  14      146.20      152.36      2.35 o
   4   0  14       66.54       55.03      1.39 o
   5   0  14       14.67       15.46      1.05 o
   6   0  14       84.06       78.91      2.46 o
   7   0  14       25.39       28.81      1.92 o
   0   1  14      140.47      128.73      1.98 o
   1   1  14      235.39      226.39      2.03 o
   2   1  14       75.10       82.37      1.12 o
   3   1  14        4.55        7.42      0.40 o
   4   1  14       34.59       33.46      0.89 o
   5   1  14       12.36       15.25      0.71 o
   6   1  14      272.71      259.85      3.48 o
   7   1  14       31.77       35.24      1.37 o
   0   2  14     2210.73     2329.31     21.30 o
   1   2  14      228.30      235.52      2.07 o
   2   2  14       75.31       57.03      0.92 o
   3   2  14      337.83      340.25      3.01 o
   4   2  14      106.21      107.71      1.63 o
   5   2  14      212.28      196.17      2.61 o
   6   2  14       99.82       97.52      1.96 o
   7   2  14       68.62       74.04      2.32 o
   0   3  14      391.98      393.46      4.91 o
   1   3  14       27.48       25.79      0.62 o
   2   3  14       57.67       50.69      1.01 o
   3   3  14       14.73       15.24      0.60 o
   4   3  14      449.86      433.27      4.20 o
   5   3  14       43.88       45.98      1.30 o
   6   3  14       95.92      100.93      2.21 o
   7   3  14       55.88       61.91      1.92 o
   0   4  14       29.74       28.19      1.07 o
   1   4  14      893.45      931.55      7.17 o
   2   4  14      225.88      224.91      4.93 o
   3   4  14      115.99       95.47      1.62 o
   4   4  14      407.62      372.42      3.83 o
   5   4  14        2.17        4.78      0.50 o
   6   4  14      118.47      118.85      2.42 o
   7   4  14      102.69      106.29      2.34 o
   0   5  14      280.40      267.87      4.75 o
   1   5  14      247.00      231.28      2.68 o
   2   5  14      155.56      156.67      2.17 o
   3   5  14      225.00      216.96      2.90 o
   4   5  14       10.29       12.56      0.77 o
   5   5  14       99.64      100.57      1.99 o
   6   5  14       85.91       85.28      2.33 o
   7   5  14       12.52       15.50      1.03 o
   0   6  14       93.60       81.35      2.39 o
   1   6  14      246.70      236.20      3.07 o
   2   6  14      294.69      261.41      3.03 o
   3   6  14      145.48      131.24      2.23 o
   4   6  14       23.97       23.62      1.00 o
   5   6  14       35.49       36.90      1.36 o
   6   6  14      124.23      110.87      2.75 o
   0   7  14       22.09       28.92      1.55 o
   1   7  14        7.28        5.95      0.71 o
   2   7  14      435.75      430.36      4.67 o
   3   7  14       19.46       16.67      0.89 o
   4   7  14       74.62       70.77      1.70 o
   5   7  14       65.60       63.35      1.82 o
   6   7  14      116.26      112.22      2.83 o
   0   8  14        0.11        1.38      0.72 o
   1   8  14       65.75       63.42      1.61 o
   2   8  14       40.49       32.64      1.18 o
   3   8  14       35.98       34.92      1.33 o
   4   8  14       36.92       36.78      1.26 o
   5   8  14       14.39       17.05      0.97 o
   6   8  14        8.81       11.22      0.94 o
   0   9  14       28.90       25.59      1.56 o
   1   9  14       11.59       11.34      0.79 o
   2   9  14      103.16       95.39      2.02 o
   3   9  14        9.95       13.25      0.88 o
   4   9  14        0.00        1.02      0.56 o
   5   9  14       57.73       58.21      1.95 o
   0  10  14       16.51       21.35      1.44 o
   1  10  14       98.88      100.34      2.15 o
   2  10  14       11.84       13.90      0.90 o
   3  10  14      202.53      195.50      3.41 o
   4  10  14       24.35       31.01      1.46 o
   0  11  14       44.03       48.53      2.14 o
   1  11  14        6.66       10.83      0.91 o
   2  11  14       30.40       35.41      1.38 o
   3  11  14       67.60       76.17      2.09 o
   0  12  14      146.16      165.51      4.21 o
   1  12  14       23.66       28.69      1.10 o
   2  12  14       12.00       15.50      0.85 o
   1   0  15       79.42       77.24      2.14 o
   2   0  15       42.70       43.93      1.18 o
   3   0  15       10.47       14.51      1.00 o
   4   0  15      252.97      230.38      3.23 o
   5   0  15        2.13        4.39      0.62 o
   6   0  15       17.71       20.90      1.78 o
   7   0  15       77.83       81.09      3.11 o
   0   1  15      540.49      514.13      5.24 o
   1   1  15       68.33       58.87      1.03 o
   2   1  15      163.23      154.21      1.66 o
   3   1  15      635.46      636.12      5.03 o
   4   1  15      432.70      404.66      3.75 o
   5   1  15        8.62       10.02      0.58 o
   6   1  15       79.62       79.59      1.76 o
   7   1  15        3.09        5.41      1.04 o
   0   2  15      154.16      178.81      2.48 o
   1   2  15       37.89       36.51      0.72 o
   2   2  15       54.11       50.28      1.02 o
   3   2  15        2.97        3.90      0.46 o
   4   2  15      295.29      287.87      3.00 o
   5   2  15       93.54       86.48      1.65 o
   6   2  15       56.73       53.14      1.57 o
   7   2  15        2.54        5.74      0.85 o
   0   3  15      814.18      834.72      8.62 o
   1   3  15      107.91       99.32      1.60 o
   2   3  15       91.14       74.50      1.40 o
   3   3  15       84.20       69.34      1.26 o
   4   3  15      291.05      271.38      3.12 o
   5   3  15      256.64      246.55      3.29 o
   6   3  15       11.53       14.60      0.80 o
   7   3  15      221.31      232.54      4.05 o
   0   4  15        5.37        3.04      0.83 o
   1   4  15      245.37      227.17      2.64 o
   2   4  15        7.02       10.57      0.66 o
   3   4  15       43.34       40.76      1.09 o
   4   4  15        8.32        6.74      0.66 o
   5   4  15       30.35       30.75      1.04 o
   6   4  15       57.49       59.65      1.94 o
   7   4  15       47.69       50.28      1.82 o
   0   5  15      197.86      180.06      3.63 o
   1   5  15      536.37      523.85      5.15 o
   2   5  15      174.65      161.46      2.24 o
   3   5  15       97.08      102.92      2.07 o
   4   5  15       21.53       23.61      0.99 o
   5   5  15      227.63      208.88      2.90 o
   6   5  15        6.65        8.16      0.83 o
   7   5  15       36.55       36.82      1.59 o
   0   6  15       94.84       89.50      2.55 o
   1   6  15      476.80      436.62      4.64 o
   2   6  15       46.87       39.18      1.25 o
   3   6  15       18.36       16.76      0.89 o
   4   6  15      111.57      108.85      2.11 o
   5   6  15       37.60       38.06      1.39 o
   6   6  15      121.16      127.99      3.02 o
   0   7  15      111.97       92.57      2.70 o
   1   7  15      148.44      137.45      2.35 o
   2   7  15      335.90      311.59      3.84 o
   3   7  15       87.86       80.21      1.97 o
   4   7  15        2.29        3.21      0.53 o
   5   7  15        8.47        8.94      0.71 o
   6   7  15      112.52      115.38      2.91 o
   0   8  15       33.61       23.71      1.49 o
   1   8  15        6.55        8.20      0.82 o
   2   8  15      189.69      165.65      2.71 o
   3   8  15        9.42        8.82      0.75 o
   4   8  15        7.82        8.55      0.67 o
   5   8  15       11.31       12.20      0.76 o
   0   9  15        5.11        7.14      1.04 o
   1   9  15       25.69       28.03      1.16 o
   2   9  15       83.50       71.32      1.95 o
   3   9  15      136.59      137.68      2.77 o
   4   9  15       92.42       98.77      2.32 o
   5   9  15       48.49       50.62      1.80 o
   0  10  15       99.27       90.55      2.91 o
   1  10  15       13.74       14.14      0.84 o
   2  10  15       20.21       22.06      1.11 o
   3  10  15        1.32        6.49      0.63 o
   4  10  15       17.75       20.31      1.12 o
   0  11  15      261.08      262.56      5.44 o
   1  11  15       19.52       23.63      1.03 o
   2  11  15        6.58        8.57      0.84 o
   3  11  15       74.04       73.06      2.07 o
   0  12  15        1.96        3.46      1.23 o
   1  12  15       53.41       65.62      1.74 o
   0   0  16      468.56      434.36      7.38 o
   1   0  16       14.50       16.00      0.84 o
   2   0  16       46.52       57.34      1.39 o
   3   0  16        1.84        4.00      0.59 o
   4   0  16      197.78      197.07      3.32 o
   5   0  16      228.43      239.56      4.58 o
   6   0  16        8.04        9.35      0.78 o
   7   0  16        1.25        4.34      0.95 o
   0   1  16      747.11      762.41      7.57 o
   1   1  16       50.59       54.23      0.93 o
   2   1  16      120.12      116.42      1.44 o
   3   1  16      118.24      130.75      1.69 o
   4   1  16      185.77      170.47      2.36 o
   5   1  16       19.94       20.28      0.83 o
   6   1  16      219.18      213.05      3.14 o
   7   1  16       12.99       14.54      1.22 o
   0   2  16       38.69       36.41      1.30 o
   1   2  16       85.61       82.35      1.40 o
   2   2  16       37.35       36.17      0.90 o
   3   2  16      159.38      144.35      2.12 o
   4   2  16       45.44       47.95      1.19 o
   5   2  16      155.34      150.29      2.46 o
   6   2  16      143.94      138.95      2.91 o
   7   2  16       54.49       62.17      2.08 o
   0   3  16     1637.61     1634.21     25.44 o
   1   3  16       91.39       91.35      1.57 o
   2   3  16      255.46      246.57      2.83 o
   3   3  16       69.10       57.90      1.38 o
   4   3  16      237.57      231.40      3.08 o
   5   3  16       27.38       27.76      1.17 o
   6   3  16       66.94       67.89      1.76 o
   7   3  16        8.35       11.57      1.07 o
   0   4  16      156.56      151.92      3.27 o
   1   4  16      245.91      216.33      2.61 o
   2   4  16      309.66      298.48      3.26 o
   3   4  16        1.29        4.80      0.55 o
   4   4  16      101.92       91.04      1.87 o
   5   4  16       73.99       66.56      1.80 o
   6   4  16       31.14       32.36      1.45 o
   7   4  16       45.29       44.45      1.71 o
   0   5  16      149.78      137.03      3.18 o
   1   5  16      341.19      339.27      3.90 o
   2   5  16       15.87       12.93      0.73 o
   3   5  16      124.64      119.95      2.15 o
   4   5  16        0.46        0.87      0.37 o
   5   5  16       10.42       15.08      1.00 o
   6   5  16       12.06       14.31      1.06 o
   0   6  16        0.03        0.44      0.67 o
   1   6  16      243.52      233.53      3.16 o
   2   6  16      214.55      187.82      2.80 o
   3   6  16      141.30      126.72      2.26 o
   4   6  16       17.17       19.85      0.96 o
   5   6  16       82.86       87.59      2.13 o
   6   6  16       40.26       45.25      1.82 o
   0   7  16       10.05       10.79      1.11 o
   1   7  16       74.77       70.16      1.69 o
   2   7  16       72.93       67.94      1.68 o
   3   7  16        7.22        9.24      0.81 o
   4   7  16       94.88       99.45      2.09 o
   5   7  16        9.25       11.77      0.78 o
   6   7  16       44.78       44.57      1.82 o
   0   8  16      112.11      102.82      3.00 o
   1   8  16       46.00       37.94      1.30 o
   2   8  16       51.54       47.79      1.44 o
   3   8  16       42.24       39.20      1.44 o
   4   8  16        1.45        2.25      0.97 o
   5   8  16       26.52       29.57      1.32 o
   0   9  16        0.03        1.53      0.78 o
   1   9  16       52.01       52.91      1.56 o
   2   9  16       43.26       41.33      1.57 o
   3   9  16       36.87       36.36      1.41 o
   4   9  16        7.13       10.20      0.67 o
   0  10  16      182.98      189.03      4.41 o
   1  10  16       15.38       17.79      1.09 o
   2  10  16       11.82       14.57      1.08 o
   3  10  16      215.41      211.87      3.68 o
   4  10  16       29.18       32.65      1.47 o
   0  11  16       34.60       35.30      1.84 o
   1  11  16       21.16       25.14      1.06 o
   2  11  16       80.59       86.81      2.26 o
   1   0  17      122.97      133.18      2.23 o
   2   0  17       92.35       95.70      1.92 o
   3   0  17      143.85      125.18      2.24 o
   4   0  17      124.76      115.71      3.67 o
   5   0  17       21.57       20.95      1.20 o
   6   0  17      199.99      194.79      4.27 o
   7   0  17        3.20        5.58      1.76 o
   0   1  17      275.39      247.49      5.84 o
   1   1  17       12.65       16.33      0.68 o
   2   1  17      255.83      256.82      2.54 o
   3   1  17       39.90       42.61      1.08 o
   4   1  17       72.65       78.33      1.42 o
   5   1  17       64.45       65.51      1.80 o
   6   1  17       65.06       66.08      1.75 o
   7   1  17       53.70       62.21      2.08 o
   0   2  17     1075.42     1070.94     15.18 o
   1   2  17       59.71       50.37      1.09 o
   2   2  17      309.98      298.51      3.21 o
   3   2  17      137.05      137.06      1.89 o
   4   2  17      160.94      156.80      2.27 o
   5   2  17        1.59        5.47      0.68 o
   6   2  17       17.19       21.57      1.02 o
   7   2  17       37.29       43.83      1.87 o
   0   3  17      816.95      849.41     10.81 o
   1   3  17       44.18       45.84      1.15 o
   2   3  17       84.58       79.57      1.53 o
   3   3  17      107.55      104.13      1.79 o
   4   3  17      331.72      312.50      3.77 o
   5   3  17        3.26        4.62      0.62 o
   6   3  17       70.71       64.19      2.00 o
   7   3  17        3.53        4.26      0.91 o
   0   4  17       39.71       33.90      1.64 o
   1   4  17      100.30      101.67      1.91 o
   2   4  17      155.00      134.19      2.06 o
   3   4  17       21.26       17.97      0.91 o
   4   4  17       20.93       19.78      0.94 o
   5   4  17       24.73       25.34      1.14 o
   6   4  17       12.61       15.44      1.05 o
   0   5  17      553.38      527.32      7.51 o
   1   5  17      171.55      159.26      2.52 o
   2   5  17      106.01       97.48      1.93 o
   3   5  17       31.53       31.35      1.15 o
   4   5  17      120.27      114.14      2.19 o
   5   5  17       91.05       95.78      2.28 o
   6   5  17       97.65      101.24      2.69 o
   0   6  17        0.30        0.09      0.63 o
   1   6  17       47.65       46.18      1.39 o
   2   6  17       35.62       32.92      1.19 o
   3   6  17       81.14       81.25      2.00 o
   4   6  17       13.22       15.38      0.86 o
   5   6  17       62.29       56.59      1.55 o
   6   6  17       46.42       47.91      1.88 o
   0   7  17       25.58       26.63      1.59 o
   1   7  17       29.90       25.27      1.10 o
   2   7  17       13.77       14.14      0.86 o
   3   7  17       18.09       18.77      1.03 o
   4   7  17      131.67      128.49      2.64 o
   5   7  17       14.93       16.97      0.91 o
   0   8  17      101.69       99.79      3.00 o
   1   8  17      143.94      138.67      2.53 o
   2   8  17       23.60       25.03      1.16 o
   3   8  17       14.01       14.09      0.91 o
   4   8  17       39.29       40.68      1.46 o
   5   8  17       71.68       69.81      2.14 o
   0   9  17       69.83       69.39      2.54 o
   1   9  17       78.52       72.28      1.84 o
   2   9  17        1.75        4.50      0.66 o
   3   9  17       13.53       16.48      0.96 o
   4   9  17       22.69       22.71      1.03 o
   0  10  17       10.26        9.65      1.01 o
   1  10  17       39.46       42.86      1.42 o
   2  10  17       13.35       16.64      0.96 o
   3  10  17        6.00       10.57      0.88 o
   0  11  17        3.29        6.56      1.33 o
   1  11  17        3.94        8.42      0.64 o
   2  11  17       52.52       52.47      1.74 o
   0   0  18       29.80       30.62      2.41 o
   1   0  18        1.04        4.29      0.68 o
   2   0  18      176.84      164.52      2.94 o
   3   0  18       59.63       55.95      2.06 o
   4   0  18        1.80        2.90      1.10 o
   5   0  18       95.32       97.06      2.71 o
   6   0  18       20.08       23.38      1.57 o
   7   0  18       28.89       32.07      3.58 o
   0   1  18       59.71       61.13      1.75 o
   1   1  18       27.45       28.73      0.77 o
   2   1  18      305.22      293.02      4.36 o
   3   1  18       43.01       37.98      1.04 o
   4   1  18       57.16       57.17      1.38 o
   5   1  18        1.64        3.77      0.66 o
   6   1  18      157.57      157.39      2.90 o
   7   1  18       31.42       34.05      1.35 o
   0   2  18      537.39      484.73      9.46 o
   1   2  18      150.30      133.49      1.99 o
   2   2  18      267.38      252.59      2.94 o
   3   2  18       52.27       46.53      1.19 o
   4   2  18      504.63      482.48      5.03 o
   5   2  18      270.22      264.11      4.20 o
   6   2  18       73.43       77.66      2.12 o
   0   3  18      640.89      598.39      8.07 o
   1   3  18      195.18      174.18      2.35 o
   2   3  18      257.25      244.87      2.93 o
   3   3  18      296.61      270.73      3.39 o
   4   3  18      170.82      168.34      2.64 o
   5   3  18       30.98       32.01      1.27 o
   6   3  18       20.72       24.34      1.30 o
   0   4  18      698.72      655.49      8.75 o
   1   4  18       36.73       38.13      1.23 o
   2   4  18      219.99      198.80      2.64 o
   3   4  18      279.77      261.50      3.41 o
   4   4  18      133.16      122.33      2.27 o
   5   4  18        3.61        6.64      0.66 o
   6   4  18      114.97      119.64      2.85 o
   0   5  18       32.62       31.90      1.67 o
   1   5  18       70.53       67.68      1.65 o
   2   5  18        4.32        6.06      0.69 o
   3   5  18       11.07       10.23      0.76 o
   4   5  18       20.48       20.18      0.95 o
   5   5  18       90.12       87.84      2.18 o
   6   5  18       35.21       33.10      1.55 o
   0   6  18       10.10       11.06      1.18 o
   1   6  18      181.65      163.64      2.67 o
   2   6  18      109.96      100.09      2.06 o
   3   6  18       64.18       60.11      1.74 o
   4   6  18      212.34      209.61      3.19 o
   5   6  18       42.52       45.15      1.34 o
   0   7  18        1.92        2.29      0.76 o
   1   7  18      124.28      117.88      2.30 o
   2   7  18      172.26      160.78      2.96 o
   3   7  18       32.23       33.70      1.35 o
   4   7  18       14.98       17.25      0.93 o
   5   7  18       23.25       26.74      1.20 o
   0   8  18       11.77        8.44      1.08 o
   1   8  18       47.18       45.62      1.45 o
   2   8  18       74.84       72.28      2.00 o
   3   8  18      112.22      108.65      2.49 o
   4   8  18       10.10       13.13      1.32 o
   0   9  18        0.78        3.47      0.80 o
   1   9  18        6.13        8.16      0.66 o
   2   9  18       51.10       47.22      1.63 o
   3   9  18        2.95        6.44      0.95 o
   4   9  18        6.93       11.65      0.96 o
   0  10  18        8.61        7.69      0.90 o
   1  10  18        6.14        7.93      0.61 o
   2  10  18      101.12      104.51      2.52 o
   3  10  18       29.41       31.75      1.33 o
   0  11  18        0.03        0.75      0.53 o
   1  11  18        6.10       10.65      0.73 o
   1   0  19      513.18      525.00      5.72 o
   2   0  19       43.19       42.85      1.29 o
   3   0  19       19.90       24.43      1.91 o
   4   0  19        0.06        0.16      1.02 o
   5   0  19       13.78       20.45      2.47 o
   6   0  19      118.17      117.73      5.38 o
   0   1  19       10.34       10.05      0.81 o
   1   1  19       91.55       95.35      1.56 o
   2   1  19      241.67      225.60      2.96 o
   3   1  19      227.42      243.44      3.15 o
   4   1  19       53.54       61.57      1.58 o
   5   1  19      189.55      188.57      3.12 o
   6   1  19       88.79       91.82      2.30 o
   0   2  19      199.43      214.93      3.51 o
   1   2  19      125.32      116.74      2.31 o
   2   2  19       17.83       17.95      0.79 o
   3   2  19       31.31       32.10      1.01 o
   4   2  19       50.26       52.45      1.40 o
   5   2  19       69.98       71.62      2.03 o
   6   2  19       40.87       41.23      1.49 o
   0   3  19       17.17       16.36      1.20 o
   1   3  19      116.18      114.64      1.93 o
   2   3  19        8.98        6.91      0.58 o
   3   3  19        8.75       12.44      0.75 o
   4   3  19        4.02        7.97      0.97 o
   5   3  19      138.03      127.72      2.59 o
   6   3  19       33.90       37.08      1.63 o
   0   4  19       66.76       71.19      2.35 o
   1   4  19       77.57       75.40      1.71 o
   2   4  19        1.72        2.66      0.53 o
   3   4  19        8.26        8.03      0.68 o
   4   4  19      105.20      102.93      2.10 o
   5   4  19       72.56       79.58      2.08 o
   6   4  19        6.04        8.63      1.24 o
   0   5  19       27.46       22.25      1.44 o
   1   5  19      318.79      306.73      3.85 o
   2   5  19      102.78       98.36      2.02 o
   3   5  19       21.27       21.25      1.07 o
   4   5  19        1.48        2.99      0.73 o
   5   5  19       36.09       40.15      1.48 o
   6   5  19        1.43        4.53      0.83 o
   0   6  19       11.02       12.07      1.18 o
   1   6  19      109.05      108.45      2.18 o
   2   6  19      130.23      125.01      2.36 o
   3   6  19       49.73       48.03      1.59 o
   4   6  19       39.59       42.10      1.48 o
   5   6  19        6.92        8.20      0.90 o
   0   7  19       23.77       22.40      1.51 o
   1   7  19       16.34       20.32      1.01 o
   2   7  19        4.01        5.63      0.60 o
   3   7  19       66.76       62.53      1.86 o
   4   7  19       15.28       19.30      0.98 o
   5   7  19       45.26       44.85      1.61 o
   0   8  19       95.00       92.91      2.98 o
   1   8  19       19.18       21.95      1.05 o
   2   8  19       48.75       48.29      1.65 o
   3   8  19       12.53       14.00      1.11 o
   4   8  19       14.09       16.03      0.85 o
   0   9  19        0.57        2.36      1.11 o
   1   9  19      171.40      165.86      2.95 o
   2   9  19       79.50       88.51      2.28 o
   3   9  19        1.41        3.29      0.68 o
   0  10  19      182.59      183.96      4.52 o
   1  10  19       27.05       33.38      1.23 o
   2  10  19       14.16       17.38      1.23 o
   0   0  20        2.77        3.07      1.23 o
   1   0  20       78.36       73.79      2.15 o
   2   0  20        8.08        9.85      1.48 o
   3   0  20       29.61       32.79      1.43 o
   4   0  20        0.05        0.89      1.08 o
   5   0  20        2.72        8.83      1.49 o
   6   0  20       10.06       15.95      1.67 o
   0   1  20        6.41       10.29      1.19 o
   1   1  20       28.22       29.02      0.95 o
   2   1  20        0.30        0.41      0.35 o
   3   1  20      245.50      247.90      3.26 o
   4   1  20       37.24       35.76      1.34 o
   5   1  20       43.26       43.30      1.75 o
   6   1  20       32.15       34.26      1.52 o
   0   2  20        4.68        4.77      1.03 o
   1   2  20       96.73       95.95      1.75 o
   2   2  20      140.22      129.81      2.07 o
   3   2  20      359.82      342.11      4.04 o
   4   2  20       24.65       31.77      1.72 o
   5   2  20       89.03       90.71      2.32 o
   6   2  20        5.21       10.03      1.09 o
   0   3  20      313.71      280.13      5.00 o
   1   3  20      168.01      164.88      2.58 o
   2   3  20       17.25       14.95      0.75 o
   3   3  20       46.18       40.25      1.28 o
   4   3  20       25.45       24.30      1.00 o
   5   3  20       42.07       48.03      1.68 o
   6   3  20       32.07       34.61      1.54 o
   0   4  20      104.72      101.39      2.85 o
   1   4  20      258.11      260.06      3.46 o
   2   4  20       55.07       52.34      1.46 o
   3   4  20       13.10       15.02      0.84 o
   4   4  20       46.15       47.82      1.44 o
   5   4  20        1.92        5.82      0.99 o
   0   5  20       19.46       19.79      1.56 o
   1   5  20       67.30       66.91      1.70 o
   2   5  20      250.41      247.81      3.46 o
   3   5  20       36.04       34.43      1.34 o
   4   5  20       43.12       46.90      1.45 o
   5   5  20       61.51       62.09      1.86 o
   0   6  20      118.63      106.01      3.09 o
   1   6  20      106.62      100.75      2.14 o
   2   6  20       57.15       58.30      1.61 o
   3   6  20       35.40       36.70      1.41 o
   4   6  20       27.14       29.58      1.24 o
   5   6  20       19.55       24.33      1.23 o
   0   7  20       11.30       13.70      1.24 o
   1   7  20       11.25       12.62      0.83 o
   2   7  20      114.56      113.03      2.54 o
   3   7  20       81.64       75.47      2.06 o
   4   7  20       15.90       21.43      1.02 o
   0   8  20       10.41        9.54      1.07 o
   1   8  20       11.05       13.86      0.84 o
   2   8  20       39.85       39.57      1.51 o
   3   8  20       27.12       28.98      1.29 o
   4   8  20        9.62       13.88      0.85 o
   0   9  20       71.85       73.53      2.73 o
   1   9  20       53.76       57.07      1.68 o
   2   9  20       30.53       31.43      1.35 o
   3   9  20       20.80       26.51      1.21 o
   0  10  20      171.51      174.24      4.44 o
   1  10  20      108.36      106.74      2.35 o
   1   0  21       48.05       45.24      1.90 o
   2   0  21        4.32        6.45      1.12 o
   3   0  21       12.08       13.48      1.24 o
   4   0  21        0.01        1.22      1.46 o
   5   0  21      188.44      198.37      6.45 o
   6   0  21        1.40        5.55      2.94 o
   0   1  21      181.07      189.57      3.84 o
   1   1  21       25.71       28.13      0.92 o
   2   1  21       42.03       40.97      1.13 o
   3   1  21       96.36       97.55      2.09 o
   4   1  21       17.16       17.60      1.69 o
   5   1  21       63.44       61.95      2.10 o
   6   1  21       86.39       90.50      2.62 o
   0   2  21       39.38       31.85      1.56 o
   1   2  21       25.79       21.78      0.89 o
   2   2  21       75.74       71.66      1.56 o
   3   2  21        6.61        9.50      0.70 o
   4   2  21       83.85       83.92      2.22 o
   5   2  21       25.69       30.95      1.25 o
   6   2  21       90.49       95.15      2.70 o
   0   3  21      197.95      188.50      4.02 o
   1   3  21      152.33      139.04      2.40 o
   2   3  21       34.13       31.97      1.14 o
   3   3  21      129.39      129.55      2.35 o
   4   3  21      101.47       97.61      2.06 o
   5   3  21       36.60       38.91      2.10 o
   0   4  21        0.38        2.28      0.74 o
   1   4  21        9.98       11.44      0.85 o
   2   4  21       54.90       50.83      1.46 o
   3   4  21       19.91       23.56      1.10 o
   4   4  21       67.18       72.88      1.80 o
   5   4  21       82.82       89.22      2.26 o
   0   5  21      161.41      151.10      3.72 o
   1   5  21      251.92      241.17      3.45 o
   2   5  21        0.83        2.38      0.71 o
   3   5  21       20.20       21.82      1.07 o
   4   5  21       40.41       45.26      1.51 o
   5   5  21        2.27        4.76      1.36 o
   0   6  21       84.70       80.17      2.98 o
   1   6  21       46.99       42.46      1.40 o
   2   6  21       27.69       28.42      1.12 o
   3   6  21        2.88        5.54      0.61 o
   4   6  21       15.00       17.62      0.91 o
   0   7  21       52.69       52.61      2.26 o
   1   7  21        0.89        3.71      0.73 o
   2   7  21        0.13        1.70      0.52 o
   3   7  21       86.08       83.80      2.21 o
   4   7  21       19.13       24.13      1.09 o
   0   8  21        0.35        1.39      0.72 o
   1   8  21       24.85       31.86      1.25 o
   2   8  21        5.21        8.75      0.71 o
   3   8  21        5.18        7.79      0.70 o
   0   9  21        7.69       12.88      1.08 o
   1   9  21      100.19      101.66      2.30 o
   2   9  21       35.58       34.81      1.42 o
   0   0  22       52.15       56.19      3.02 o
   1   0  22        5.71        7.06      1.29 o
   2   0  22       23.91       23.64      1.75 o
   3   0  22        7.13        7.79      1.08 o
   4   0  22        0.21        0.82      1.04 o
   5   0  22       51.22       56.13      4.68 o
   0   1  22      208.46      212.59      5.05 o
   1   1  22      118.31      117.54      2.34 o
   2   1  22       95.45       95.33      2.08 o
   3   1  22       35.77       34.98      1.18 o
   4   1  22       31.96       30.41      1.34 o
   5   1  22       32.25       36.45      1.49 o
   0   2  22        1.87        2.07      0.99 o
   1   2  22        4.49        9.22      0.78 o
   2   2  22      144.16      148.94      2.35 o
   3   2  22       48.90       48.41      1.39 o
   4   2  22      119.50      119.99      3.05 o
   5   2  22       41.46       43.60      1.78 o
   0   3  22       71.65       62.50      2.28 o
   1   3  22       56.03       53.54      1.48 o
   2   3  22        0.62        1.56      0.38 o
   3   3  22       98.67       98.10      2.06 o
   4   3  22        3.68        6.77      0.91 o
   5   3  22       25.27       27.45      1.20 o
   0   4  22        5.40        7.97      0.98 o
   1   4  22      154.74      157.26      2.68 o
   2   4  22        9.30       12.27      0.75 o
   3   4  22       78.51       80.16      2.21 o
   4   4  22      101.91      109.01      2.25 o
   5   4  22       45.79       52.97      1.84 o
   0   5  22      160.29      168.45      4.23 o
   1   5  22       95.00       91.40      2.05 o
   2   5  22        7.91       10.41      0.69 o
   3   5  22        7.31        9.17      0.70 o
   4   5  22       77.35       82.96      2.11 o
   0   6  22        0.01        1.45      0.85 o
   1   6  22       16.23       21.27      1.00 o
   2   6  22       37.07       41.48      1.52 o
   3   6  22       44.69       46.53      1.61 o
   4   6  22       12.51       16.15      1.07 o
   0   7  22       77.58       77.41      2.78 o
   1   7  22      206.94      209.37      3.37 o
   2   7  22       30.35       26.29      1.24 o
   3   7  22       39.80       41.82      1.56 o
   0   8  22        2.45        6.32      1.09 o
   1   8  22       31.33       34.58      1.30 o
   2   8  22       30.06       34.67      1.44 o
   0   9  22       16.00       17.47      1.29 o
   1   0  23       67.46       60.37      2.67 o
   2   0  23        0.01       -0.04      0.71 o
   3   0  23        3.25        5.93      1.10 o
   4   0  23       13.10       11.51      1.76 o
   5   0  23       12.48       13.19      1.84 o
   0   1  23        4.38        9.27      1.53 o
   1   1  23       26.34       26.13      1.24 o
   2   1  23      120.30      119.63      2.69 o
   3   1  23       45.20       44.46      1.60 o
   4   1  23       16.83       18.22      1.53 o
   5   1  23      109.47      113.64      3.50 o
   0   2  23       18.97       22.29      1.17 o
   1   2  23       42.50       42.94      1.25 o
   2   2  23       74.24       72.60      1.76 o
   3   2  23       16.47       17.88      0.96 o
   4   2  23       39.60       41.85      1.75 o
   5   2  23        2.75        6.80      1.79 o
   0   3  23        1.46        3.65      0.92 o
   1   3  23      143.59      138.88      2.48 o
   2   3  23       43.71       46.93      1.39 o
   3   3  23       25.80       26.76      1.11 o
   4   3  23       19.35       20.20      1.46 o
   0   4  23       48.44       46.84      2.05 o
   1   4  23      111.72      108.62      2.22 o
   2   4  23       93.64       96.35      2.09 o
   3   4  23       39.60       41.78      1.49 o
   4   4  23       82.97       89.20      2.33 o
   0   5  23      117.35      102.90      3.12 o
   1   5  23      191.40      188.49      3.08 o
   2   5  23       40.90       43.96      1.39 o
   3   5  23       87.18       85.47      2.19 o
   4   5  23       12.50       14.15      0.92 o
   0   6  23        2.70        3.97      0.77 o
   1   6  23      150.63      152.03      2.79 o
   2   6  23       63.63       67.71      1.96 o
   3   6  23       95.78       97.72      2.40 o
   0   7  23       88.04       92.34      3.10 o
   1   7  23       91.70       95.36      2.20 o
   2   7  23        8.25       10.69      0.76 o
   0   8  23       29.39       32.44      1.81 o
   1   8  23       30.53       36.89      1.33 o
   0   0  24       25.53       26.57      3.35 o
   1   0  24      151.31      155.77      4.38 o
   2   0  24        0.03        1.49      1.04 o
   3   0  24       25.91       27.92      2.06 o
   4   0  24       29.00       23.91      2.97 o
   0   1  24      130.02      133.17      5.05 o
   1   1  24       15.96       19.45      1.29 o
   2   1  24        7.95       14.13      1.34 o
   3   1  24        9.77       12.54      1.15 o
   4   1  24       26.12       25.14      1.77 o
   0   2  24       45.76       48.67      2.51 o
   1   2  24       95.57       96.65      2.45 o
   2   2  24       28.99       30.48      1.49 o
   3   2  24       76.93       83.94      2.62 o
   4   2  24       81.65       91.02      3.17 o
   0   3  24      139.93      142.70      3.63 o
   1   3  24        0.01        3.12      0.73 o
   2   3  24       87.20       91.86      1.99 o
   3   3  24       17.12       18.32      1.07 o
   4   3  24      117.64      115.41      3.47 o
   0   4  24       56.69       50.36      2.13 o
   1   4  24       25.21       26.91      1.07 o
   2   4  24      112.87      109.40      2.26 o
   3   4  24       82.24       84.33      2.14 o
   4   4  24       11.66       15.88      1.08 o
   0   5  24        0.57        4.88      1.17 o
   1   5  24       85.68       85.05      2.02 o
   2   5  24      173.99      174.70      3.16 o
   3   5  24       19.63       24.22      1.06 o
   0   6  24      109.34       94.46      3.11 o
   1   6  24       88.77       95.40      2.20 o
   2   6  24        7.61       10.75      0.84 o
   3   6  24        6.36        8.93      0.72 o
   0   7  24       18.87       22.69      2.46 o
   1   7  24       75.93       74.60      1.94 o
   1   0  25       26.89       27.24      2.79 o
   2   0  25       45.77       43.20      2.38 o
   3   0  25       10.17       16.70      1.85 o
   4   0  25        2.57        4.35      2.17 o
   0   1  25        0.96        5.39      2.01 o
   1   1  25       52.95       51.68      1.99 o
   2   1  25      106.96      106.83      2.87 o
   3   1  25       61.33       66.05      2.35 o
   4   1  25       38.59       45.58      2.81 o
   0   2  25        4.06        7.83      1.27 o
   1   2  25       20.14       21.48      1.25 o
   2   2  25       72.40       73.75      2.37 o
   3   2  25       46.61       47.47      2.13 o
   4   2  25       25.37       31.85      1.94 o
   0   3  25       13.41       17.60      1.59 o
   1   3  25        8.34       11.30      0.98 o
   2   3  25       85.29       87.66      2.13 o
   3   3  25       33.21       37.71      1.43 o
   0   4  25       18.11       24.46      1.74 o
   1   4  25        7.05       10.98      0.94 o
   2   4  25        8.12       14.29      0.93 o
   3   4  25        9.23       14.15      1.30 o
   0   5  25        4.44        8.80      1.00 o
   1   5  25       34.28       38.32      1.43 o
   2   5  25        1.04        3.40      0.52 o
   0   6  25       67.05       77.75      2.81 o
   1   6  25        1.20        3.36      0.52 o
   2   6  25       15.16       18.09      1.68 o
   0   0  26      249.03      258.65     10.85 o
   1   0  26       34.99       37.21      2.59 o
   2   0  26       33.47       33.08      2.15 o
   3   0  26      155.03      160.36      6.24 o
   0   1  26      137.34      126.99      5.08 o
   1   1  26       64.23       75.37      2.46 o
   2   1  26       82.17       83.73      2.54 o
   3   1  26       42.43       47.91      1.98 o
   0   2  26        0.45        2.91      0.97 o
   1   2  26       11.57       16.48      1.18 o
   2   2  26      145.32      151.74      3.53 o
   3   2  26       74.03       72.52      2.70 o
   0   3  26       73.60       71.45      3.11 o
   1   3  26        1.37        5.22      0.98 o
   2   3  26       10.86       16.05      0.97 o
   3   3  26        0.14        0.39      0.68 o
   0   4  26        5.21       10.19      1.56 o
   1   4  26       13.91       15.82      0.75 o
   2   4  26       99.23      106.93      2.40 o
   0   5  26       42.06       41.45      1.92 o
   1   5  26       16.61       25.78      1.24 o
   1   0  27        6.55       14.13      1.58 o
   2   0  27       63.31       76.08      3.76 o
   0   1  27        0.11        4.12      0.95 o
   1   1  27       20.23       23.98      1.41 o
   2   1  27       95.66       97.95      2.80 o
   0   2  27       47.04       50.65      3.12 o
   1   2  27        5.95        9.24      1.51 o
   2   2  27       21.59       24.06      1.33 o
   0   3  27        0.00        1.68      0.72 o
   1   3  27      115.01      115.47      3.45 o
   0   4  27       89.29       82.33      3.48 o
   1   4  27      136.67      125.66      3.05 o
   0   0  28        0.01        1.42      1.08 o
   1   0  28       21.85       24.05      2.45 o
   0   1  28       53.11       52.18      3.18 o
   1   1  28       16.65       18.71      1.21 o
   0   2  28       18.47       21.47      1.92 o
 
